# Supplementary material for: Nitrogen enrichment enhances the negative top–down effect on plant functional traits
Source: Front Plant Sci. 2024 Aug 30;15:1418724. doi: 10.3389/fpls.2024.1418724 (PMC11397305; doi:10.3389/fpls.2024.1418724)
Supplement: Supplementary file 2 [file DataSheet2.xlsx]

## Sheet: decription of the data
This dataset consists of four sheets, namely density, environmental factor, plant performance and total biomass.
The treatment include nitrogen addition (N0: 0 g/m2/year, N1: 10 g/m2/year), and crab herbivory treatment (C0: Ambient crab, C1: the procedural crab cage treatment; C2: the crab exclusion cage treatment. The plot size is 0.5*0.5m.
In the datasheet density, indiv is the number of stems of common reed in the plot.
In the datasheet on soil factors and plant nutrients, soil_pH refers to the pH of soil at a depth of 0-10 cm; soil_EC represents the electrical conductivity of soil at a depth of 0-10 cm (measured in mS/cm); soil_TN denotes the total nitrogen content in the topsoil layer (0~10 cm) (expressed in g/kg); plant_TN signifies the total nitrogen content in leaves (expressed in g/kg); and plant_TC indica…
In the plant performance section of the datasheet, diameter refers to the stem diameter at ground level (mm); height represents the stem height (cm); leave num indicates the number of leaves per stem; leave_length denotes the length of the longest leaf on each stem (cm); leave_breadth is the breadth of the widest leaf per stem (cm); p_leav_coms is the proportion of leaves consumed by crabs per st…

## Sheet: density
year	year_month	month	nitrogen	crab	crab_trt	replication	trt	plot	indiv
2018	2024-05-18	May	N0	C0	With Crabs	1	N0C0	N0C1-1	6
2018	2024-05-18	May	N0	C0	With Crabs	2	N0C0	N0C1-2	9
2018	2024-05-18	May	N0	C0	With Crabs	3	N0C0	N0C1-3	8
2018	2024-05-18	May	N0	C0	With Crabs	4	N0C0	N0C1-4	7
2018	2024-05-18	May	N0	C0	With Crabs	5	N0C0	N0C1-5	8
2018	2024-05-18	May	N0	C1	With Crabs_process	1	N0C1	N0C2-1	9
2018	2024-05-18	May	N0	C1	With Crabs_process	2	N0C1	N0C2-2	7
2018	2024-05-18	May	N0	C1	With Crabs_process	3	N0C1	N0C2-3	9
2018	2024-05-18	May	N0	C1	With Crabs_process	4	N0C1	N0C2-4	10
2018	2024-05-18	May	N0	C1	With Crabs_process	5	N0C1	N0C2-5	12
2018	2024-05-18	May	N0	C2	Without Crabs	1	N0C2	N0C3-1	9
2018	2024-05-18	May	N0	C2	Without Crabs	2	N0C2	N0C3-2	6
2018	2024-05-18	May	N0	C2	Without Crabs	3	N0C2	N0C3-3	6
2018	2024-05-18	May	N0	C2	Without Crabs	4	N0C2	N0C3-4	9
2018	2024-05-18	May	N0	C2	Without Crabs	5	N0C2	N0C3-5	8
2018	2024-05-18	May	N1	C0	With Crabs	1	N1C0	N1C1-1	10
2018	2024-05-18	May	N1	C0	With Crabs	2	N1C0	N1C1-2	11
2018	2024-05-18	May	N1	C0	With Crabs	3	N1C0	N1C1-3	9
2018	2024-05-18	May	N1	C0	With Crabs	4	N1C0	N1C1-4	8
2018	2024-05-18	May	N1	C0	With Crabs	5	N1C0	N1C1-5	8
2018	2024-05-18	May	N1	C1	With Crabs_process	1	N1C1	N1C2-1	8
2018	2024-05-18	May	N1	C1	With Crabs_process	2	N1C1	N1C2-2	7
2018	2024-05-18	May	N1	C1	With Crabs_process	3	N1C1	N1C2-3	8
2018	2024-05-18	May	N1	C1	With Crabs_process	4	N1C1	N1C2-4	13
2018	2024-05-18	May	N1	C1	With Crabs_process	5	N1C1	N1C2-5	5
2018	2024-05-18	May	N1	C2	Without Crabs	1	N1C2	N1C3-1	8
2018	2024-05-18	May	N1	C2	Without Crabs	2	N1C2	N1C3-2	10
2018	2024-05-18	May	N1	C2	Without Crabs	3	N1C2	N1C3-3	8
2018	2024-05-18	May	N1	C2	Without Crabs	4	N1C2	N1C3-4	7
2018	2024-05-18	May	N1	C2	Without Crabs	5	N1C2	N1C3-5	6
2018	Jun. 2018	Jun.	N0	C0	With Crabs	1	N0C0	N0C1-1	10
2018	Jun. 2018	Jun.	N0	C0	With Crabs	2	N0C0	N0C1-2	17
2018	Jun. 2018	Jun.	N0	C0	With Crabs	3	N0C0	N0C1-3	14
2018	Jun. 2018	Jun.	N0	C0	With Crabs	4	N0C0	N0C1-4	9
2018	Jun. 2018	Jun.	N0	C0	With Crabs	5	N0C0	N0C1-5	9
2018	Jun. 2018	Jun.	N0	C1	With Crabs	1	N0C1	N0C2-1	18
2018	Jun. 2018	Jun.	N0	C1	With Crabs	2	N0C1	N0C2-2	10
2018	Jun. 2018	Jun.	N0	C1	With Crabs	3	N0C1	N0C2-3	11
2018	Jun. 2018	Jun.	N0	C1	With Crabs	4	N0C1	N0C2-4	17
2018	Jun. 2018	Jun.	N0	C1	With Crabs	5	N0C1	N0C2-5	15
2018	Jun. 2018	Jun.	N0	C2	Without Crabs	1	N0C2	N0C3-1	18
2018	Jun. 2018	Jun.	N0	C2	Without Crabs	2	N0C2	N0C3-2	16
2018	Jun. 2018	Jun.	N0	C2	Without Crabs	3	N0C2	N0C3-3	10
2018	Jun. 2018	Jun.	N0	C2	Without Crabs	4	N0C2	N0C3-4	18
2018	Jun. 2018	Jun.	N0	C2	Without Crabs	5	N0C2	N0C3-5	15
2018	Jun. 2018	Jun.	N1	C0	With Crabs	1	N1C0	N1C1-1	18
2018	Jun. 2018	Jun.	N1	C0	With Crabs	2	N1C0	N1C1-2	21
2018	Jun. 2018	Jun.	N1	C0	With Crabs	3	N1C0	N1C1-3	17
2018	Jun. 2018	Jun.	N1	C0	With Crabs	4	N1C0	N1C1-4	11
2018	Jun. 2018	Jun.	N1	C0	With Crabs	5	N1C0	N1C1-5	11
2018	Jun. 2018	Jun.	N1	C1	With Crabs	1	N1C1	N1C2-1	13
2018	Jun. 2018	Jun.	N1	C1	With Crabs	2	N1C1	N1C2-2	7
2018	Jun. 2018	Jun.	N1	C1	With Crabs	3	N1C1	N1C2-3	14
2018	Jun. 2018	Jun.	N1	C1	With Crabs	4	N1C1	N1C2-4	20
2018	Jun. 2018	Jun.	N1	C1	With Crabs	5	N1C1	N1C2-5	9
2018	Jun. 2018	Jun.	N1	C2	Without Crabs	1	N1C2	N1C3-1	9
2018	Jun. 2018	Jun.	N1	C2	Without Crabs	2	N1C2	N1C3-2	12
2018	Jun. 2018	Jun.	N1	C2	Without Crabs	3	N1C2	N1C3-3	16
2018	Jun. 2018	Jun.	N1	C2	Without Crabs	4	N1C2	N1C3-4	20
2018	Jun. 2018	Jun.	N1	C2	Without Crabs	5	N1C2	N1C3-5	11
2018	Jul. 2018	Jul.	N0	C0	With Crabs	1	N0C0	N0C1-1	11
2018	Jul. 2018	Jul.	N0	C0	With Crabs	2	N0C0	N0C1-2	23
2018	Jul. 2018	Jul.	N0	C0	With Crabs	3	N0C0	N0C1-3	19
2018	Jul. 2018	Jul.	N0	C0	With Crabs	4	N0C0	N0C1-4	11
2018	Jul. 2018	Jul.	N0	C0	With Crabs	5	N0C0	N0C1-5	9
2018	Jul. 2018	Jul.	N0	C1	With Crabs	1	N0C1	N0C2-1	20
2018	Jul. 2018	Jul.	N0	C1	With Crabs	2	N0C1	N0C2-2	13
2018	Jul. 2018	Jul.	N0	C1	With Crabs	3	N0C1	N0C2-3	11
2018	Jul. 2018	Jul.	N0	C1	With Crabs	4	N0C1	N0C2-4	21
2018	Jul. 2018	Jul.	N0	C1	With Crabs	5	N0C1	N0C2-5	25
2018	Jul. 2018	Jul.	N0	C2	Without Crabs	1	N0C2	N0C3-1	22
2018	Jul. 2018	Jul.	N0	C2	Without Crabs	2	N0C2	N0C3-2	22
2018	Jul. 2018	Jul.	N0	C2	Without Crabs	3	N0C2	N0C3-3	13
2018	Jul. 2018	Jul.	N0	C2	Without Crabs	4	N0C2	N0C3-4	24
2018	Jul. 2018	Jul.	N0	C2	Without Crabs	5	N0C2	N0C3-5	17
2018	Jul. 2018	Jul.	N1	C0	With Crabs	1	N1C0	N1C1-1	22
2018	Jul. 2018	Jul.	N1	C0	With Crabs	2	N1C0	N1C1-2	24
2018	Jul. 2018	Jul.	N1	C0	With Crabs	3	N1C0	N1C1-3	23
2018	Jul. 2018	Jul.	N1	C0	With Crabs	4	N1C0	N1C1-4	13
2018	Jul. 2018	Jul.	N1	C0	With Crabs	5	N1C0	N1C1-5	11
2018	Jul. 2018	Jul.	N1	C1	With Crabs	1	N1C1	N1C2-1	13
2018	Jul. 2018	Jul.	N1	C1	With Crabs	2	N1C1	N1C2-2	7
2018	Jul. 2018	Jul.	N1	C1	With Crabs	3	N1C1	N1C2-3	16
2018	Jul. 2018	Jul.	N1	C1	With Crabs	4	N1C1	N1C2-4	23
2018	Jul. 2018	Jul.	N1	C1	With Crabs	5	N1C1	N1C2-5	11
2018	Jul. 2018	Jul.	N1	C2	Without Crabs	1	N1C2	N1C3-1	14
2018	Jul. 2018	Jul.	N1	C2	Without Crabs	2	N1C2	N1C3-2	12
2018	Jul. 2018	Jul.	N1	C2	Without Crabs	3	N1C2	N1C3-3	23
2018	Jul. 2018	Jul.	N1	C2	Without Crabs	4	N1C2	N1C3-4	35
2018	Jul. 2018	Jul.	N1	C2	Without Crabs	5	N1C2	N1C3-5	14
2018	Aug. 2018	Aug.	N0	C0	With Crabs	1	N0C0	N0C1-1	11
2018	Aug. 2018	Aug.	N0	C0	With Crabs	2	N0C0	N0C1-2	33
2018	Aug. 2018	Aug.	N0	C0	With Crabs	3	N0C0	N0C1-3	22
2018	Aug. 2018	Aug.	N0	C0	With Crabs	4	N0C0	N0C1-4	9
2018	Aug. 2018	Aug.	N0	C0	With Crabs	5	N0C0	N0C1-5	10
2018	Aug. 2018	Aug.	N0	C1	With Crabs	1	N0C1	N0C2-1	19
2018	Aug. 2018	Aug.	N0	C1	With Crabs	2	N0C1	N0C2-2	13
2018	Aug. 2018	Aug.	N0	C1	With Crabs	3	N0C1	N0C2-3	10
2018	Aug. 2018	Aug.	N0	C1	With Crabs	4	N0C1	N0C2-4	30
2018	Aug. 2018	Aug.	N0	C1	With Crabs	5	N0C1	N0C2-5	23
2018	Aug. 2018	Aug.	N0	C2	Without Crabs	1	N0C2	N0C3-1	21
2018	Aug. 2018	Aug.	N0	C2	Without Crabs	2	N0C2	N0C3-2	30
2018	Aug. 2018	Aug.	N0	C2	Without Crabs	3	N0C2	N0C3-3	16
2018	Aug. 2018	Aug.	N0	C2	Without Crabs	4	N0C2	N0C3-4	30
2018	Aug. 2018	Aug.	N0	C2	Without Crabs	5	N0C2	N0C3-5	18
2018	Aug. 2018	Aug.	N1	C0	With Crabs	1	N1C0	N1C1-1	25
2018	Aug. 2018	Aug.	N1	C0	With Crabs	2	N1C0	N1C1-2	22
2018	Aug. 2018	Aug.	N1	C0	With Crabs	3	N1C0	N1C1-3	27
2018	Aug. 2018	Aug.	N1	C0	With Crabs	4	N1C0	N1C1-4	16
2018	Aug. 2018	Aug.	N1	C0	With Crabs	5	N1C0	N1C1-5	11
2018	Aug. 2018	Aug.	N1	C1	With Crabs	1	N1C1	N1C2-1	12
2018	Aug. 2018	Aug.	N1	C1	With Crabs	2	N1C1	N1C2-2	8
2018	Aug. 2018	Aug.	N1	C1	With Crabs	3	N1C1	N1C2-3	20
2018	Aug. 2018	Aug.	N1	C1	With Crabs	4	N1C1	N1C2-4	24
2018	Aug. 2018	Aug.	N1	C1	With Crabs	5	N1C1	N1C2-5	14
2018	Aug. 2018	Aug.	N1	C2	Without Crabs	1	N1C2	N1C3-1	19
2018	Aug. 2018	Aug.	N1	C2	Without Crabs	2	N1C2	N1C3-2	14
2018	Aug. 2018	Aug.	N1	C2	Without Crabs	3	N1C2	N1C3-3	23
2018	Aug. 2018	Aug.	N1	C2	Without Crabs	4	N1C2	N1C3-4	35
2018	Aug. 2018	Aug.	N1	C2	Without Crabs	5	N1C2	N1C3-5	20
2018	Sep. 2018	Sep.	N0	C0	With Crabs	1	N0C0	N0C1-1	11
2018	Sep. 2018	Sep.	N0	C0	With Crabs	2	N0C0	N0C1-2	33
2018	Sep. 2018	Sep.	N0	C0	With Crabs	3	N0C0	N0C1-3	22
2018	Sep. 2018	Sep.	N0	C0	With Crabs	4	N0C0	N0C1-4	11
2018	Sep. 2018	Sep.	N0	C0	With Crabs	5	N0C0	N0C1-5	11
2018	Sep. 2018	Sep.	N0	C1	With Crabs	1	N0C1	N0C2-1	21
2018	Sep. 2018	Sep.	N0	C1	With Crabs	2	N0C1	N0C2-2	15
2018	Sep. 2018	Sep.	N0	C1	With Crabs	3	N0C1	N0C2-3	12
2018	Sep. 2018	Sep.	N0	C1	With Crabs	4	N0C1	N0C2-4	30
2018	Sep. 2018	Sep.	N0	C1	With Crabs	5	N0C1	N0C2-5	24
2018	Sep. 2018	Sep.	N0	C2	Without Crabs	1	N0C2	N0C3-1	24
2018	Sep. 2018	Sep.	N0	C2	Without Crabs	2	N0C2	N0C3-2	32
2018	Sep. 2018	Sep.	N0	C2	Without Crabs	3	N0C2	N0C3-3	17
2018	Sep. 2018	Sep.	N0	C2	Without Crabs	4	N0C2	N0C3-4	35
2018	Sep. 2018	Sep.	N0	C2	Without Crabs	5	N0C2	N0C3-5	21
2018	Sep. 2018	Sep.	N1	C0	With Crabs	1	N1C0	N1C1-1	27
2018	Sep. 2018	Sep.	N1	C0	With Crabs	2	N1C0	N1C1-2	21
2018	Sep. 2018	Sep.	N1	C0	With Crabs	3	N1C0	N1C1-3	26
2018	Sep. 2018	Sep.	N1	C0	With Crabs	4	N1C0	N1C1-4	16
2018	Sep. 2018	Sep.	N1	C0	With Crabs	5	N1C0	N1C1-5	13
2018	Sep. 2018	Sep.	N1	C1	With Crabs	1	N1C1	N1C2-1	13
2018	Sep. 2018	Sep.	N1	C1	With Crabs	2	N1C1	N1C2-2	8
2018	Sep. 2018	Sep.	N1	C1	With Crabs	3	N1C1	N1C2-3	20
2018	Sep. 2018	Sep.	N1	C1	With Crabs	4	N1C1	N1C2-4	24
2018	Sep. 2018	Sep.	N1	C1	With Crabs	5	N1C1	N1C2-5	15
2018	Sep. 2018	Sep.	N1	C2	Without Crabs	1	N1C2	N1C3-1	27
2018	Sep. 2018	Sep.	N1	C2	Without Crabs	2	N1C2	N1C3-2	14
2018	Sep. 2018	Sep.	N1	C2	Without Crabs	3	N1C2	N1C3-3	24
2018	Sep. 2018	Sep.	N1	C2	Without Crabs	4	N1C2	N1C3-4	40
2018	Sep. 2018	Sep.	N1	C2	Without Crabs	5	N1C2	N1C3-5	24
2019	2024-05-19	May	N0	C0	With Crabs	1	N0C0	N0C1-1	4
2019	2024-05-19	May	N0	C0	With Crabs	2	N0C0	N0C1-2	4
2019	2024-05-19	May	N0	C0	With Crabs	3	N0C0	N0C1-3	7
2019	2024-05-19	May	N0	C0	With Crabs	4	N0C0	N0C1-4	7
2019	2024-05-19	May	N0	C0	With Crabs	5	N0C0	N0C1-5	4
2019	2024-05-19	May	N0	C1	With Crabs	1	N0C1	N0C2-1	4
2019	2024-05-19	May	N0	C1	With Crabs	2	N0C1	N0C2-2	4
2019	2024-05-19	May	N0	C1	With Crabs	3	N0C1	N0C2-3	5
2019	2024-05-19	May	N0	C1	With Crabs	4	N0C1	N0C2-4	2
2019	2024-05-19	May	N0	C1	With Crabs	5	N0C1	N0C2-5	7
2019	2024-05-19	May	N0	C2	Without Crabs	1	N0C2	N0C3-1	31
2019	2024-05-19	May	N0	C2	Without Crabs	2	N0C2	N0C3-2	20
2019	2024-05-19	May	N0	C2	Without Crabs	3	N0C2	N0C3-3	15
2019	2024-05-19	May	N0	C2	Without Crabs	4	N0C2	N0C3-4	29
2019	2024-05-19	May	N0	C2	Without Crabs	5	N0C2	N0C3-5	20
2019	2024-05-19	May	N1	C0	With Crabs	1	N1C0	N1C1-1	16
2019	2024-05-19	May	N1	C0	With Crabs	2	N1C0	N1C1-2	12
2019	2024-05-19	May	N1	C0	With Crabs	3	N1C0	N1C1-3	11
2019	2024-05-19	May	N1	C0	With Crabs	4	N1C0	N1C1-4	2
2019	2024-05-19	May	N1	C0	With Crabs	5	N1C0	N1C1-5	2
2019	2024-05-19	May	N1	C1	With Crabs	1	N1C1	N1C2-1	1
2019	2024-05-19	May	N1	C1	With Crabs	2	N1C1	N1C2-2	3
2019	2024-05-19	May	N1	C1	With Crabs	3	N1C1	N1C2-3	1
2019	2024-05-19	May	N1	C1	With Crabs	4	N1C1	N1C2-4	4
2019	2024-05-19	May	N1	C1	With Crabs	5	N1C1	N1C2-5	3
2019	2024-05-19	May	N1	C2	Without Crabs	1	N1C2	N1C3-1	20
2019	2024-05-19	May	N1	C2	Without Crabs	2	N1C2	N1C3-2	11
2019	2024-05-19	May	N1	C2	Without Crabs	3	N1C2	N1C3-3	40
2019	2024-05-19	May	N1	C2	Without Crabs	4	N1C2	N1C3-4	40
2019	2024-05-19	May	N1	C2	Without Crabs	5	N1C2	N1C3-5	21
2019	Jun. 2019	Jun.	N0	C0	With Crabs	1	N0C0	N0C1-1	6
2019	Jun. 2019	Jun.	N0	C0	With Crabs	2	N0C0	N0C1-2	6
2019	Jun. 2019	Jun.	N0	C0	With Crabs	3	N0C0	N0C1-3	6
2019	Jun. 2019	Jun.	N0	C0	With Crabs	4	N0C0	N0C1-4	6
2019	Jun. 2019	Jun.	N0	C0	With Crabs	5	N0C0	N0C1-5	5
2019	Jun. 2019	Jun.	N0	C1	With Crabs	1	N0C1	N0C2-1	7
2019	Jun. 2019	Jun.	N0	C1	With Crabs	2	N0C1	N0C2-2	5
2019	Jun. 2019	Jun.	N0	C1	With Crabs	3	N0C1	N0C2-3	8
2019	Jun. 2019	Jun.	N0	C1	With Crabs	4	N0C1	N0C2-4	7
2019	Jun. 2019	Jun.	N0	C1	With Crabs	5	N0C1	N0C2-5	10
2019	Jun. 2019	Jun.	N0	C2	Without Crabs	1	N0C2	N0C3-1	35
2019	Jun. 2019	Jun.	N0	C2	Without Crabs	2	N0C2	N0C3-2	26
2019	Jun. 2019	Jun.	N0	C2	Without Crabs	3	N0C2	N0C3-3	15
2019	Jun. 2019	Jun.	N0	C2	Without Crabs	4	N0C2	N0C3-4	33
2019	Jun. 2019	Jun.	N0	C2	Without Crabs	5	N0C2	N0C3-5	21
2019	Jun. 2019	Jun.	N1	C0	With Crabs	1	N1C0	N1C1-1	15
2019	Jun. 2019	Jun.	N1	C0	With Crabs	2	N1C0	N1C1-2	13
2019	Jun. 2019	Jun.	N1	C0	With Crabs	3	N1C0	N1C1-3	12
2019	Jun. 2019	Jun.	N1	C0	With Crabs	4	N1C0	N1C1-4	6
2019	Jun. 2019	Jun.	N1	C0	With Crabs	5	N1C0	N1C1-5	5
2019	Jun. 2019	Jun.	N1	C1	With Crabs	1	N1C1	N1C2-1	1
2019	Jun. 2019	Jun.	N1	C1	With Crabs	2	N1C1	N1C2-2	2
2019	Jun. 2019	Jun.	N1	C1	With Crabs	3	N1C1	N1C2-3	1
2019	Jun. 2019	Jun.	N1	C1	With Crabs	4	N1C1	N1C2-4	7
2019	Jun. 2019	Jun.	N1	C1	With Crabs	5	N1C1	N1C2-5	4
2019	Jun. 2019	Jun.	N1	C2	Without Crabs	1	N1C2	N1C3-1	20
2019	Jun. 2019	Jun.	N1	C2	Without Crabs	2	N1C2	N1C3-2	14
2019	Jun. 2019	Jun.	N1	C2	Without Crabs	3	N1C2	N1C3-3	39
2019	Jun. 2019	Jun.	N1	C2	Without Crabs	4	N1C2	N1C3-4	47
2019	Jun. 2019	Jun.	N1	C2	Without Crabs	5	N1C2	N1C3-5	26
2019	Jul. 2019	Jul.	N0	C0	With Crabs	1	N0C0	N0C1-1	6
2019	Jul. 2019	Jul.	N0	C0	With Crabs	2	N0C0	N0C1-2	7
2019	Jul. 2019	Jul.	N0	C0	With Crabs	3	N0C0	N0C1-3	7
2019	Jul. 2019	Jul.	N0	C0	With Crabs	4	N0C0	N0C1-4	8
2019	Jul. 2019	Jul.	N0	C0	With Crabs	5	N0C0	N0C1-5	5
2019	Jul. 2019	Jul.	N0	C1	With Crabs	1	N0C1	N0C2-1	9
2019	Jul. 2019	Jul.	N0	C1	With Crabs	2	N0C1	N0C2-2	5
2019	Jul. 2019	Jul.	N0	C1	With Crabs	3	N0C1	N0C2-3	8
2019	Jul. 2019	Jul.	N0	C1	With Crabs	4	N0C1	N0C2-4	12
2019	Jul. 2019	Jul.	N0	C1	With Crabs	5	N0C1	N0C2-5	13
2019	Jul. 2019	Jul.	N0	C2	Without Crabs	1	N0C2	N0C3-1	38
2019	Jul. 2019	Jul.	N0	C2	Without Crabs	2	N0C2	N0C3-2	25
2019	Jul. 2019	Jul.	N0	C2	Without Crabs	3	N0C2	N0C3-3	15
2019	Jul. 2019	Jul.	N0	C2	Without Crabs	4	N0C2	N0C3-4	33
2019	Jul. 2019	Jul.	N0	C2	Without Crabs	5	N0C2	N0C3-5	25
2019	Jul. 2019	Jul.	N1	C0	With Crabs	1	N1C0	N1C1-1	14
2019	Jul. 2019	Jul.	N1	C0	With Crabs	2	N1C0	N1C1-2	10
2019	Jul. 2019	Jul.	N1	C0	With Crabs	3	N1C0	N1C1-3	14
2019	Jul. 2019	Jul.	N1	C0	With Crabs	4	N1C0	N1C1-4	5
2019	Jul. 2019	Jul.	N1	C0	With Crabs	5	N1C0	N1C1-5	6
2019	Jul. 2019	Jul.	N1	C1	With Crabs	1	N1C1	N1C2-1	1
2019	Jul. 2019	Jul.	N1	C1	With Crabs	2	N1C1	N1C2-2	2
2019	Jul. 2019	Jul.	N1	C1	With Crabs	3	N1C1	N1C2-3	4
2019	Jul. 2019	Jul.	N1	C1	With Crabs	4	N1C1	N1C2-4	10
2019	Jul. 2019	Jul.	N1	C1	With Crabs	5	N1C1	N1C2-5	3
2019	Jul. 2019	Jul.	N1	C2	Without Crabs	1	N1C2	N1C3-1	21
2019	Jul. 2019	Jul.	N1	C2	Without Crabs	2	N1C2	N1C3-2	16
2019	Jul. 2019	Jul.	N1	C2	Without Crabs	3	N1C2	N1C3-3	42
2019	Jul. 2019	Jul.	N1	C2	Without Crabs	4	N1C2	N1C3-4	53
2019	Jul. 2019	Jul.	N1	C2	Without Crabs	5	N1C2	N1C3-5	30
2019	Aug. 2019	Aug.	N0	C0	With Crabs	1	N0C0	N0C1-1	5
2019	Aug. 2019	Aug.	N0	C0	With Crabs	2	N0C0	N0C1-2	6
2019	Aug. 2019	Aug.	N0	C0	With Crabs	3	N0C0	N0C1-3	4
2019	Aug. 2019	Aug.	N0	C0	With Crabs	4	N0C0	N0C1-4	4
2019	Aug. 2019	Aug.	N0	C0	With Crabs	5	N0C0	N0C1-5	4
2019	Aug. 2019	Aug.	N0	C1	With Crabs	1	N0C1	N0C2-1	9
2019	Aug. 2019	Aug.	N0	C1	With Crabs	2	N0C1	N0C2-2	4
2019	Aug. 2019	Aug.	N0	C1	With Crabs	3	N0C1	N0C2-3	9
2019	Aug. 2019	Aug.	N0	C1	With Crabs	4	N0C1	N0C2-4	14
2019	Aug. 2019	Aug.	N0	C1	With Crabs	5	N0C1	N0C2-5	13
2019	Aug. 2019	Aug.	N0	C2	Without Crabs	1	N0C2	N0C3-1	35
2019	Aug. 2019	Aug.	N0	C2	Without Crabs	2	N0C2	N0C3-2	24
2019	Aug. 2019	Aug.	N0	C2	Without Crabs	3	N0C2	N0C3-3	13
2019	Aug. 2019	Aug.	N0	C2	Without Crabs	4	N0C2	N0C3-4	38
2019	Aug. 2019	Aug.	N0	C2	Without Crabs	5	N0C2	N0C3-5	26
2019	Aug. 2019	Aug.	N1	C0	With Crabs	1	N1C0	N1C1-1	14
2019	Aug. 2019	Aug.	N1	C0	With Crabs	2	N1C0	N1C1-2	15
2019	Aug. 2019	Aug.	N1	C0	With Crabs	3	N1C0	N1C1-3	15
2019	Aug. 2019	Aug.	N1	C0	With Crabs	4	N1C0	N1C1-4	4
2019	Aug. 2019	Aug.	N1	C0	With Crabs	5	N1C0	N1C1-5	5
2019	Aug. 2019	Aug.	N1	C1	With Crabs	1	N1C1	N1C2-1	1
2019	Aug. 2019	Aug.	N1	C1	With Crabs	2	N1C1	N1C2-2	1
2019	Aug. 2019	Aug.	N1	C1	With Crabs	3	N1C1	N1C2-3	5
2019	Aug. 2019	Aug.	N1	C1	With Crabs	4	N1C1	N1C2-4	11
2019	Aug. 2019	Aug.	N1	C1	With Crabs	5	N1C1	N1C2-5	4
2019	Aug. 2019	Aug.	N1	C2	Without Crabs	1	N1C2	N1C3-1	20
2019	Aug. 2019	Aug.	N1	C2	Without Crabs	2	N1C2	N1C3-2	17
2019	Aug. 2019	Aug.	N1	C2	Without Crabs	3	N1C2	N1C3-3	20
2019	Aug. 2019	Aug.	N1	C2	Without Crabs	4	N1C2	N1C3-4	44
2019	Aug. 2019	Aug.	N1	C2	Without Crabs	5	N1C2	N1C3-5	33
2019	Sep. 2019	Sep.	N0	C0	With Crabs	1	N0C0	N0C1-1	6
2019	Sep. 2019	Sep.	N0	C0	With Crabs	2	N0C0	N0C1-2	7
2019	Sep. 2019	Sep.	N0	C0	With Crabs	3	N0C0	N0C1-3	4
2019	Sep. 2019	Sep.	N0	C0	With Crabs	4	N0C0	N0C1-4	3
2019	Sep. 2019	Sep.	N0	C0	With Crabs	5	N0C0	N0C1-5	5
2019	Sep. 2019	Sep.	N0	C1	With Crabs	1	N0C1	N0C2-1	9
2019	Sep. 2019	Sep.	N0	C1	With Crabs	2	N0C1	N0C2-2	5
2019	Sep. 2019	Sep.	N0	C1	With Crabs	3	N0C1	N0C2-3	9
2019	Sep. 2019	Sep.	N0	C1	With Crabs	4	N0C1	N0C2-4	12
2019	Sep. 2019	Sep.	N0	C1	With Crabs	5	N0C1	N0C2-5	11
2019	Sep. 2019	Sep.	N0	C2	Without Crabs	1	N0C2	N0C3-1	37
2019	Sep. 2019	Sep.	N0	C2	Without Crabs	2	N0C2	N0C3-2	23
2019	Sep. 2019	Sep.	N0	C2	Without Crabs	3	N0C2	N0C3-3	14
2019	Sep. 2019	Sep.	N0	C2	Without Crabs	4	N0C2	N0C3-4	36
2019	Sep. 2019	Sep.	N0	C2	Without Crabs	5	N0C2	N0C3-5	24
2019	Sep. 2019	Sep.	N1	C0	With Crabs	1	N1C0	N1C1-1	13
2019	Sep. 2019	Sep.	N1	C0	With Crabs	2	N1C0	N1C1-2	13
2019	Sep. 2019	Sep.	N1	C0	With Crabs	3	N1C0	N1C1-3	13
2019	Sep. 2019	Sep.	N1	C0	With Crabs	4	N1C0	N1C1-4	4
2019	Sep. 2019	Sep.	N1	C0	With Crabs	5	N1C0	N1C1-5	7
2019	Sep. 2019	Sep.	N1	C1	With Crabs	1	N1C1	N1C2-1	0
2019	Sep. 2019	Sep.	N1	C1	With Crabs	2	N1C1	N1C2-2	3
2019	Sep. 2019	Sep.	N1	C1	With Crabs	3	N1C1	N1C2-3	5
2019	Sep. 2019	Sep.	N1	C1	With Crabs	4	N1C1	N1C2-4	9
2019	Sep. 2019	Sep.	N1	C1	With Crabs	5	N1C1	N1C2-5	4
2019	Sep. 2019	Sep.	N1	C2	Without Crabs	1	N1C2	N1C3-1	18
2019	Sep. 2019	Sep.	N1	C2	Without Crabs	2	N1C2	N1C3-2	14
2019	Sep. 2019	Sep.	N1	C2	Without Crabs	3	N1C2	N1C3-3	37
2019	Sep. 2019	Sep.	N1	C2	Without Crabs	4	N1C2	N1C3-4	45
2019	Sep. 2019	Sep.	N1	C2	Without Crabs	5	N1C2	N1C3-5	30
2020	2024-05-20	May	N0	C0	With Crabs	1	N0C0	N0C1-1	2
2020	2024-05-20	May	N0	C0	With Crabs	2	N0C0	N0C1-2	2
2020	2024-05-20	May	N0	C0	With Crabs	3	N0C0	N0C1-3	1
2020	2024-05-20	May	N0	C0	With Crabs	4	N0C0	N0C1-4	2
2020	2024-05-20	May	N0	C0	With Crabs	5	N0C0	N0C1-5	2
2020	2024-05-20	May	N0	C1	With Crabs	1	N0C1	N0C2-1	3
2020	2024-05-20	May	N0	C1	With Crabs	2	N0C1	N0C2-2	1
2020	2024-05-20	May	N0	C1	With Crabs	3	N0C1	N0C2-3	3
2020	2024-05-20	May	N0	C1	With Crabs	4	N0C1	N0C2-4	5
2020	2024-05-20	May	N0	C1	With Crabs	5	N0C1	N0C2-5	0
2020	2024-05-20	May	N0	C2	Without Crabs	1	N0C2	N0C3-1	26
2020	2024-05-20	May	N0	C2	Without Crabs	2	N0C2	N0C3-2	25
2020	2024-05-20	May	N0	C2	Without Crabs	3	N0C2	N0C3-3	8
2020	2024-05-20	May	N0	C2	Without Crabs	4	N0C2	N0C3-4	35
2020	2024-05-20	May	N0	C2	Without Crabs	5	N0C2	N0C3-5	22
2020	2024-05-20	May	N1	C0	With Crabs	1	N1C0	N1C1-1	0
2020	2024-05-20	May	N1	C0	With Crabs	2	N1C0	N1C1-2	9
2020	2024-05-20	May	N1	C0	With Crabs	3	N1C0	N1C1-3	6
2020	2024-05-20	May	N1	C0	With Crabs	4	N1C0	N1C1-4	1
2020	2024-05-20	May	N1	C0	With Crabs	5	N1C0	N1C1-5	3
2020	2024-05-20	May	N1	C1	With Crabs	1	N1C1	N1C2-1	0
2020	2024-05-20	May	N1	C1	With Crabs	2	N1C1	N1C2-2	1
2020	2024-05-20	May	N1	C1	With Crabs	3	N1C1	N1C2-3	0
2020	2024-05-20	May	N1	C1	With Crabs	4	N1C1	N1C2-4	0
2020	2024-05-20	May	N1	C1	With Crabs	5	N1C1	N1C2-5	1
2020	2024-05-20	May	N1	C2	Without Crabs	1	N1C2	N1C3-1	20
2020	2024-05-20	May	N1	C2	Without Crabs	2	N1C2	N1C3-2	14
2020	2024-05-20	May	N1	C2	Without Crabs	3	N1C2	N1C3-3	28
2020	2024-05-20	May	N1	C2	Without Crabs	4	N1C2	N1C3-4	30
2020	2024-05-20	May	N1	C2	Without Crabs	5	N1C2	N1C3-5	24
2020	Jun. 2020	Jun.	N0	C0	With Crabs	1	N0C0	N0C1-1	3
2020	Jun. 2020	Jun.	N0	C0	With Crabs	2	N0C0	N0C1-2	3
2020	Jun. 2020	Jun.	N0	C0	With Crabs	3	N0C0	N0C1-3	0
2020	Jun. 2020	Jun.	N0	C0	With Crabs	4	N0C0	N0C1-4	2
2020	Jun. 2020	Jun.	N0	C0	With Crabs	5	N0C0	N0C1-5	2
2020	Jun. 2020	Jun.	N0	C1	With Crabs	1	N0C1	N0C2-1	4
2020	Jun. 2020	Jun.	N0	C1	With Crabs	2	N0C1	N0C2-2	1
2020	Jun. 2020	Jun.	N0	C1	With Crabs	3	N0C1	N0C2-3	3
2020	Jun. 2020	Jun.	N0	C1	With Crabs	4	N0C1	N0C2-4	3
2020	Jun. 2020	Jun.	N0	C1	With Crabs	5	N0C1	N0C2-5	2
2020	Jun. 2020	Jun.	N0	C2	Without Crabs	1	N0C2	N0C3-1	24
2020	Jun. 2020	Jun.	N0	C2	Without Crabs	2	N0C2	N0C3-2	25
2020	Jun. 2020	Jun.	N0	C2	Without Crabs	3	N0C2	N0C3-3	9
2020	Jun. 2020	Jun.	N0	C2	Without Crabs	4	N0C2	N0C3-4	40
2020	Jun. 2020	Jun.	N0	C2	Without Crabs	5	N0C2	N0C3-5	26
2020	Jun. 2020	Jun.	N1	C0	With Crabs	1	N1C0	N1C1-1	0
2020	Jun. 2020	Jun.	N1	C0	With Crabs	2	N1C0	N1C1-2	7
2020	Jun. 2020	Jun.	N1	C0	With Crabs	3	N1C0	N1C1-3	5
2020	Jun. 2020	Jun.	N1	C0	With Crabs	4	N1C0	N1C1-4	2
2020	Jun. 2020	Jun.	N1	C0	With Crabs	5	N1C0	N1C1-5	4
2020	Jun. 2020	Jun.	N1	C1	With Crabs	1	N1C1	N1C2-1	0
2020	Jun. 2020	Jun.	N1	C1	With Crabs	2	N1C1	N1C2-2	0
2020	Jun. 2020	Jun.	N1	C1	With Crabs	3	N1C1	N1C2-3	1
2020	Jun. 2020	Jun.	N1	C1	With Crabs	4	N1C1	N1C2-4	0
2020	Jun. 2020	Jun.	N1	C1	With Crabs	5	N1C1	N1C2-5	1
2020	Jun. 2020	Jun.	N1	C2	Without Crabs	1	N1C2	N1C3-1	20
2020	Jun. 2020	Jun.	N1	C2	Without Crabs	2	N1C2	N1C3-2	11
2020	Jun. 2020	Jun.	N1	C2	Without Crabs	3	N1C2	N1C3-3	28
2020	Jun. 2020	Jun.	N1	C2	Without Crabs	4	N1C2	N1C3-4	39
2020	Jun. 2020	Jun.	N1	C2	Without Crabs	5	N1C2	N1C3-5	29
2020	Jul. 2020	Jul.	N0	C0	With Crabs	1	N0C0	N0C1-1	3
2020	Jul. 2020	Jul.	N0	C0	With Crabs	2	N0C0	N0C1-2	3
2020	Jul. 2020	Jul.	N0	C0	With Crabs	3	N0C0	N0C1-3	0
2020	Jul. 2020	Jul.	N0	C0	With Crabs	4	N0C0	N0C1-4	2
2020	Jul. 2020	Jul.	N0	C0	With Crabs	5	N0C0	N0C1-5	3
2020	Jul. 2020	Jul.	N0	C1	With Crabs	1	N0C1	N0C2-1	4
2020	Jul. 2020	Jul.	N0	C1	With Crabs	2	N0C1	N0C2-2	3
2020	Jul. 2020	Jul.	N0	C1	With Crabs	3	N0C1	N0C2-3	5
2020	Jul. 2020	Jul.	N0	C1	With Crabs	4	N0C1	N0C2-4	7
2020	Jul. 2020	Jul.	N0	C1	With Crabs	5	N0C1	N0C2-5	1
2020	Jul. 2020	Jul.	N0	C2	Without Crabs	1	N0C2	N0C3-1	38
2020	Jul. 2020	Jul.	N0	C2	Without Crabs	2	N0C2	N0C3-2	33
2020	Jul. 2020	Jul.	N0	C2	Without Crabs	3	N0C2	N0C3-3	10
2020	Jul. 2020	Jul.	N0	C2	Without Crabs	4	N0C2	N0C3-4	47
2020	Jul. 2020	Jul.	N0	C2	Without Crabs	5	N0C2	N0C3-5	40
2020	Jul. 2020	Jul.	N1	C0	With Crabs	1	N1C0	N1C1-1	0
2020	Jul. 2020	Jul.	N1	C0	With Crabs	2	N1C0	N1C1-2	10
2020	Jul. 2020	Jul.	N1	C0	With Crabs	3	N1C0	N1C1-3	6
2020	Jul. 2020	Jul.	N1	C0	With Crabs	4	N1C0	N1C1-4	1
2020	Jul. 2020	Jul.	N1	C0	With Crabs	5	N1C0	N1C1-5	5
2020	Jul. 2020	Jul.	N1	C1	With Crabs	1	N1C1	N1C2-1	0
2020	Jul. 2020	Jul.	N1	C1	With Crabs	2	N1C1	N1C2-2	1
2020	Jul. 2020	Jul.	N1	C1	With Crabs	3	N1C1	N1C2-3	1
2020	Jul. 2020	Jul.	N1	C1	With Crabs	4	N1C1	N1C2-4	1
2020	Jul. 2020	Jul.	N1	C1	With Crabs	5	N1C1	N1C2-5	1
2020	Jul. 2020	Jul.	N1	C2	Without Crabs	1	N1C2	N1C3-1	34
2020	Jul. 2020	Jul.	N1	C2	Without Crabs	2	N1C2	N1C3-2	15
2020	Jul. 2020	Jul.	N1	C2	Without Crabs	3	N1C2	N1C3-3	44
2020	Jul. 2020	Jul.	N1	C2	Without Crabs	4	N1C2	N1C3-4	43
2020	Jul. 2020	Jul.	N1	C2	Without Crabs	5	N1C2	N1C3-5	40
2020	Aug. 2020	Aug.	N0	C0	With Crabs	1	N0C0	N0C1-1	3
2020	Aug. 2020	Aug.	N0	C0	With Crabs	2	N0C0	N0C1-2	3
2020	Aug. 2020	Aug.	N0	C0	With Crabs	3	N0C0	N0C1-3	0
2020	Aug. 2020	Aug.	N0	C0	With Crabs	4	N0C0	N0C1-4	2
2020	Aug. 2020	Aug.	N0	C0	With Crabs	5	N0C0	N0C1-5	3
2020	Aug. 2020	Aug.	N0	C1	With Crabs	1	N0C1	N0C2-1	4
2020	Aug. 2020	Aug.	N0	C1	With Crabs	2	N0C1	N0C2-2	2
2020	Aug. 2020	Aug.	N0	C1	With Crabs	3	N0C1	N0C2-3	4
2020	Aug. 2020	Aug.	N0	C1	With Crabs	4	N0C1	N0C2-4	7
2020	Aug. 2020	Aug.	N0	C1	With Crabs	5	N0C1	N0C2-5	1
2020	Aug. 2020	Aug.	N0	C2	Without Crabs	1	N0C2	N0C3-1	42
2020	Aug. 2020	Aug.	N0	C2	Without Crabs	2	N0C2	N0C3-2	40
2020	Aug. 2020	Aug.	N0	C2	Without Crabs	3	N0C2	N0C3-3	15
2020	Aug. 2020	Aug.	N0	C2	Without Crabs	4	N0C2	N0C3-4	49
2020	Aug. 2020	Aug.	N0	C2	Without Crabs	5	N0C2	N0C3-5	40
2020	Aug. 2020	Aug.	N1	C0	With Crabs	1	N1C0	N1C1-1	0
2020	Aug. 2020	Aug.	N1	C0	With Crabs	2	N1C0	N1C1-2	11
2020	Aug. 2020	Aug.	N1	C0	With Crabs	3	N1C0	N1C1-3	4
2020	Aug. 2020	Aug.	N1	C0	With Crabs	4	N1C0	N1C1-4	1
2020	Aug. 2020	Aug.	N1	C0	With Crabs	5	N1C0	N1C1-5	3
2020	Aug. 2020	Aug.	N1	C1	With Crabs	1	N1C1	N1C2-1	0
2020	Aug. 2020	Aug.	N1	C1	With Crabs	2	N1C1	N1C2-2	1
2020	Aug. 2020	Aug.	N1	C1	With Crabs	3	N1C1	N1C2-3	1
2020	Aug. 2020	Aug.	N1	C1	With Crabs	4	N1C1	N1C2-4	0
2020	Aug. 2020	Aug.	N1	C1	With Crabs	5	N1C1	N1C2-5	0
2020	Aug. 2020	Aug.	N1	C2	Without Crabs	1	N1C2	N1C3-1	35
2020	Aug. 2020	Aug.	N1	C2	Without Crabs	2	N1C2	N1C3-2	21
2020	Aug. 2020	Aug.	N1	C2	Without Crabs	3	N1C2	N1C3-3	40
2020	Aug. 2020	Aug.	N1	C2	Without Crabs	4	N1C2	N1C3-4	58
2020	Aug. 2020	Aug.	N1	C2	Without Crabs	5	N1C2	N1C3-5	39
2020	Sep. 2020	Sep.	N0	C0	With Crabs	1	N0C0	N0C1-1	5
2020	Sep. 2020	Sep.	N0	C0	With Crabs	2	N0C0	N0C1-2	2
2020	Sep. 2020	Sep.	N0	C0	With Crabs	3	N0C0	N0C1-3	0
2020	Sep. 2020	Sep.	N0	C0	With Crabs	4	N0C0	N0C1-4	0
2020	Sep. 2020	Sep.	N0	C0	With Crabs	5	N0C0	N0C1-5	3
2020	Sep. 2020	Sep.	N0	C1	With Crabs	1	N0C1	N0C2-1	3
2020	Sep. 2020	Sep.	N0	C1	With Crabs	2	N0C1	N0C2-2	2
2020	Sep. 2020	Sep.	N0	C1	With Crabs	3	N0C1	N0C2-3	3
2020	Sep. 2020	Sep.	N0	C1	With Crabs	4	N0C1	N0C2-4	11
2020	Sep. 2020	Sep.	N0	C1	With Crabs	5	N0C1	N0C2-5	1
2020	Sep. 2020	Sep.	N0	C2	Without Crabs	1	N0C2	N0C3-1	47
2020	Sep. 2020	Sep.	N0	C2	Without Crabs	2	N0C2	N0C3-2	61
2020	Sep. 2020	Sep.	N0	C2	Without Crabs	3	N0C2	N0C3-3	20
2020	Sep. 2020	Sep.	N0	C2	Without Crabs	4	N0C2	N0C3-4	60
2020	Sep. 2020	Sep.	N0	C2	Without Crabs	5	N0C2	N0C3-5	56
2020	Sep. 2020	Sep.	N1	C0	With Crabs	1	N1C0	N1C1-1	0
2020	Sep. 2020	Sep.	N1	C0	With Crabs	2	N1C0	N1C1-2	10
2020	Sep. 2020	Sep.	N1	C0	With Crabs	3	N1C0	N1C1-3	10
2020	Sep. 2020	Sep.	N1	C0	With Crabs	4	N1C0	N1C1-4	1
2020	Sep. 2020	Sep.	N1	C0	With Crabs	5	N1C0	N1C1-5	3
2020	Sep. 2020	Sep.	N1	C1	With Crabs	1	N1C1	N1C2-1	0
2020	Sep. 2020	Sep.	N1	C1	With Crabs	2	N1C1	N1C2-2	1
2020	Sep. 2020	Sep.	N1	C1	With Crabs	3	N1C1	N1C2-3	1
2020	Sep. 2020	Sep.	N1	C1	With Crabs	4	N1C1	N1C2-4	0
2020	Sep. 2020	Sep.	N1	C1	With Crabs	5	N1C1	N1C2-5	0
2020	Sep. 2020	Sep.	N1	C2	Without Crabs	1	N1C2	N1C3-1	43
2020	Sep. 2020	Sep.	N1	C2	Without Crabs	2	N1C2	N1C3-2	27
2020	Sep. 2020	Sep.	N1	C2	Without Crabs	3	N1C2	N1C3-3	55
2020	Sep. 2020	Sep.	N1	C2	Without Crabs	4	N1C2	N1C3-4	64
2020	Sep. 2020	Sep.	N1	C2	Without Crabs	5	N1C2	N1C3-5	56

## Sheet: soil factor and plant nutrient
year	nitrogen	crab	nitrogen_trt	crab_trt	replication	trt	plot	soil_pH	soil_EC	soil_TN	plant_TN	plant_TC
2018	N0	C0	No nitrogen addition	With Crabs	1	N0C0	N0C1-1	8.8	3.12	0.43	20.6354	423.087
2018	N0	C0	No nitrogen addition	With Crabs	2	N0C0	N0C1-2	8.72	2.63	0.5	22.3052	421.44
2018	N0	C0	No nitrogen addition	With Crabs	3	N0C0	N0C1-3	8.68	3.66	0.5	20.3333	417.472
2018	N0	C0	No nitrogen addition	With Crabs	4	N0C0	N0C1-4	8.8	3.01	0.42	22.4453	433.401
2018	N0	C0	No nitrogen addition	With Crabs	5	N0C0	N0C1-5	8.62	3.44	0.69	23.7839	429.069
2018	N1	C0	With nitrogen addition	With Crabs	1	N1C0	N1C1-1	8.65	3.34	0.51	24.5967	446.272
2018	N1	C0	With nitrogen addition	With Crabs	2	N1C0	N1C1-2	8.55	2.5	0.41	20.7499	425.595
2018	N1	C0	With nitrogen addition	With Crabs	3	N1C0	N1C1-3	8.75	2.94	0.43	23.4426	430.151
2018	N1	C0	With nitrogen addition	With Crabs	4	N1C0	N1C1-4	8.7	3.42	0.47	21.8051	437.867
2018	N1	C0	With nitrogen addition	With Crabs	5	N1C0	N1C1-5	8.8	2.56	0.41	24.0632	461.23
2018	N0	C1	No nitrogen addition	With Crabs_process	1	N0C1	N0C2-1	8.73	3.84	0.52	23.9834	425.761
2018	N0	C1	No nitrogen addition	With Crabs_process	2	N0C1	N0C2-2	8.72	3.62	0.49	21.2536	424.255
2018	N0	C1	No nitrogen addition	With Crabs_process	3	N0C1	N0C2-3	8.81	3.21	0	21.6465	432.272
2018	N0	C1	No nitrogen addition	With Crabs_process	4	N0C1	N0C2-4	8.77	3.12	0.48	22.1083	434.98
2018	N0	C1	No nitrogen addition	With Crabs_process	5	N0C1	N0C2-5	8.92	2.57	0.54	19.8489	420.389
2018	N1	C1	With nitrogen addition	With Crabs_process	1	N1C1	N1C2-1	8.65	3.01	0.33	20.5724	430.416
2018	N1	C1	With nitrogen addition	With Crabs_process	2	N1C1	N1C2-2	8.72	3.11	0.49	22.2089	442.466
2018	N1	C1	With nitrogen addition	With Crabs_process	3	N1C1	N1C2-3	8.81	2.98	0.49	24.9801	434.178
2018	N1	C1	With nitrogen addition	With Crabs_process	4	N1C1	N1C2-4	8.76	2.81	0.41	22.1966	447.472
2018	N1	C1	With nitrogen addition	With Crabs_process	5	N1C1	N1C2-5	8.77	2.67	0.48	22.1559	425.37
2018	N0	C2	No nitrogen addition	Without Crabs	1	N0C2	N0C3-1	8.8	2.75	0.45	22.4768	450.384
2018	N0	C2	No nitrogen addition	Without Crabs	2	N0C2	N0C3-2	8.72	3.23	0.51	24.0194	435.17
2018	N0	C2	No nitrogen addition	Without Crabs	3	N0C2	N0C3-3	8.67	2.72	0.53	22.4858	439.055
2018	N0	C2	No nitrogen addition	Without Crabs	4	N0C2	N0C3-4	8.7	3.07	0.51	23.4899	431.156
2018	N0	C2	No nitrogen addition	Without Crabs	5	N0C2	N0C3-5	8.76	2.86	0.47	22.7898	426.783
2018	N1	C2	With nitrogen addition	Without Crabs	1	N1C2	N1C3-1	8.65	2.83	0.42	23.1584	427.012
2018	N1	C2	With nitrogen addition	Without Crabs	2	N1C2	N1C3-2	8.79	3.06	0.46	23.7759	437.244
2018	N1	C2	With nitrogen addition	Without Crabs	3	N1C2	N1C3-3	8.59	3.02	0.6	24.964	429.21
2018	N1	C2	With nitrogen addition	Without Crabs	4	N1C2	N1C3-4	8.62	2.68	0.51	23.4045	421.154
2018	N1	C2	With nitrogen addition	Without Crabs	5	N1C2	N1C3-5	8.74	3.4	0.47	19.6955	423.011
2019	N0	C0	No nitrogen addition	With Crabs	1	N0C0	N0C1-1	8.65	5.16	0.76	22.7306	438.411
2019	N0	C0	No nitrogen addition	With Crabs	2	N0C0	N0C1-2	8.47	5.39	0.71	25.7814	423.91
2019	N0	C0	No nitrogen addition	With Crabs	3	N0C0	N0C1-3	8.58	6.31	0.65	25.5371	428.138
2019	N0	C0	No nitrogen addition	With Crabs	4	N0C0	N0C1-4	8.76	4.98	0.63	22.2085	415.876
2019	N0	C0	No nitrogen addition	With Crabs	5	N0C0	N0C1-5	8.71	5.39	0.63	27.8567	435.252
2019	N1	C0	With nitrogen addition	With Crabs	1	N1C0	N1C1-1	8.77	4.98	0.52	22.8445	427.595
2019	N1	C0	With nitrogen addition	With Crabs	2	N1C0	N1C1-2	8.76	5.03	0.48	27.2836	420.931
2019	N1	C0	With nitrogen addition	With Crabs	3	N1C0	N1C1-3	8.77	5.03	0.49	23.6115	420.913
2019	N1	C0	With nitrogen addition	With Crabs	4	N1C0	N1C1-4	8.87	5.17	0.49	26.2008	430.203
2019	N1	C0	With nitrogen addition	With Crabs	5	N1C0	N1C1-5	8.88	4.98	0.42	24.2532	433.758
2019	N0	C1	No nitrogen addition	With Crabs_process	1	N0C1	N0C2-1	8.73	5.39	0.58	23.7546	438.441
2019	N0	C1	No nitrogen addition	With Crabs_process	2	N0C1	N0C2-2	8.7	5.5	0.57	26.2744	431.427
2019	N0	C1	No nitrogen addition	With Crabs_process	3	N0C1	N0C2-3	8.85	4.86	0.54	22.0889	430.293
2019	N0	C1	No nitrogen addition	With Crabs_process	4	N0C1	N0C2-4	8.76	5.26	0.58	22.0643	426.867
2019	N0	C1	No nitrogen addition	With Crabs_process	5	N0C1	N0C2-5	8.78	5.2	0.55	24.7157	422.664
2019	N1	C1	With nitrogen addition	With Crabs_process	1	N1C1	N1C2-1	8.79	5.74	0.46	NA	NA
2019	N1	C1	With nitrogen addition	With Crabs_process	2	N1C1	N1C2-2	8.82	5.56	0.5	16.3538	436.397
2019	N1	C1	With nitrogen addition	With Crabs_process	3	N1C1	N1C2-3	8.75	5.04	0.49	25.1242	446.33
2019	N1	C1	With nitrogen addition	With Crabs_process	4	N1C1	N1C2-4	8.73	4.97	0.43	27.2694	427.782
2019	N1	C1	With nitrogen addition	With Crabs_process	5	N1C1	N1C2-5	8.73	5.13	NA	26.4247	424.344
2019	N0	C2	No nitrogen addition	Without Crabs	1	N0C2	N0C3-1	8.7	5.43	0.59	26.5249	417.411
2019	N0	C2	No nitrogen addition	Without Crabs	2	N0C2	N0C3-2	8.74	5.47	0.59	25.4301	425.612
2019	N0	C2	No nitrogen addition	Without Crabs	3	N0C2	N0C3-3	8.74	5.56	0.59	24.4943	439.371
2019	N0	C2	No nitrogen addition	Without Crabs	4	N0C2	N0C3-4	8.69	5.3	0.56	26.4497	436.956
2019	N0	C2	No nitrogen addition	Without Crabs	5	N0C2	N0C3-5	8.69	5.07	0.49	24.3037	432.337
2019	N1	C2	With nitrogen addition	Without Crabs	1	N1C2	N1C3-1	8.72	5.1	0.45	23.6172	429.249
2019	N1	C2	With nitrogen addition	Without Crabs	2	N1C2	N1C3-2	8.73	5.64	0.48	24.9624	436.865
2019	N1	C2	With nitrogen addition	Without Crabs	3	N1C2	N1C3-3	8.57	5.84	0.55	25.2922	429.02
2019	N1	C2	With nitrogen addition	Without Crabs	4	N1C2	N1C3-4	8.58	5.88	0.74	24.0626	426.419
2019	N1	C2	With nitrogen addition	Without Crabs	5	N1C2	N1C3-5	8.7	5.17	0.61	23.2333	432.32
2020	N0	C0	No nitrogen addition	With Crabs	1	N0C0	N0C1-1	9.2	1.256	0.361554	21.8502	436.462
2020	N0	C0	No nitrogen addition	With Crabs	2	N0C0	N0C1-2	8.96	1.255	0.596953	20.1028	433.335
2020	N0	C0	No nitrogen addition	With Crabs	3	N0C0	N0C1-3	9.01	1.532	0.318698	NA	NA
2020	N0	C0	No nitrogen addition	With Crabs	4	N0C0	N0C1-4	9.1	1.482	0.448991	NA	NA
2020	N0	C0	No nitrogen addition	With Crabs	5	N0C0	N0C1-5	8.98	1.849	0.524172	24.1049	428.607
2020	N1	C0	With nitrogen addition	With Crabs	1	N1C0	N1C1-1	8.84	1.458	0.503926	NA	NA
2020	N1	C0	With nitrogen addition	With Crabs	2	N1C0	N1C1-2	8.93	1.521	0.358801	21.885	432.108
2020	N1	C0	With nitrogen addition	With Crabs	3	N1C0	N1C1-3	8.83	1.607	0.602353	18.4759	424.273
2020	N1	C0	With nitrogen addition	With Crabs	4	N1C0	N1C1-4	8.97	1.64	0.532377	13.3374	438.459
2020	N1	C0	With nitrogen addition	With Crabs	5	N1C0	N1C1-5	9.16	1.76	0.569691	21.1024	432.792
2020	N0	C1	No nitrogen addition	With Crabs_process	1	N0C1	N0C2-1	8.81	1.509	0.379025	18.5729	432.755
2020	N0	C1	No nitrogen addition	With Crabs_process	2	N0C1	N0C2-2	9.05	1.069	0.450735	20.0122	443.315
2020	N0	C1	No nitrogen addition	With Crabs_process	3	N0C1	N0C2-3	9.15	1.17	0.519931	17.7202	439.911
2020	N0	C1	No nitrogen addition	With Crabs_process	4	N0C1	N0C2-4	8.98	1.165	0.539656	22.5769	429.682
2020	N0	C1	No nitrogen addition	With Crabs_process	5	N0C1	N0C2-5	9	1.366	0.361062	22.5169	432.961
2020	N1	C1	With nitrogen addition	With Crabs_process	1	N1C1	N1C2-1	9.13	1.427	0.415468	NA	NA
2020	N1	C1	With nitrogen addition	With Crabs_process	2	N1C1	N1C2-2	9.1	1.474	0.579916	NA	NA
2020	N1	C1	With nitrogen addition	With Crabs_process	3	N1C1	N1C2-3	9.03	1.306	0.561459	26.5382	455.753
2020	N1	C1	With nitrogen addition	With Crabs_process	4	N1C1	N1C2-4	9.02	1.129	0.523291	NA	NA
2020	N1	C1	With nitrogen addition	With Crabs_process	5	N1C1	N1C2-5	8.73	1.341	0.337237	NA	NA
2020	N0	C2	No nitrogen addition	Without Crabs	1	N0C2	N0C3-1	8.81	2.17	0.492628	24.4806	441.291
2020	N0	C2	No nitrogen addition	Without Crabs	2	N0C2	N0C3-2	8.36	2.08	0.518953	26.6451	439.013
2020	N0	C2	No nitrogen addition	Without Crabs	3	N0C2	N0C3-3	8.46	1.784	0.640923	26.3306	441.525
2020	N0	C2	No nitrogen addition	Without Crabs	4	N0C2	N0C3-4	8.34	2.91	0.704824	25.5931	431.64
2020	N0	C2	No nitrogen addition	Without Crabs	5	N0C2	N0C3-5	8.45	2.61	0.632775	20.6224	434.62
2020	N1	C2	With nitrogen addition	Without Crabs	1	N1C2	N1C3-1	8.96	1.55	0.364507	22.172	437.268
2020	N1	C2	With nitrogen addition	Without Crabs	2	N1C2	N1C3-2	8.96	1.985	0.299535	20.6829	439.216
2020	N1	C2	With nitrogen addition	Without Crabs	3	N1C2	N1C3-3	8.72	1.972	0.586607	21.4148	433.954
2020	N1	C2	With nitrogen addition	Without Crabs	4	N1C2	N1C3-4	8.61	2.93	0.474076	22.3395	442.61
2020	N1	C2	With nitrogen addition	Without Crabs	5	N1C2	N1C3-5	8.36	2.62	0.696532	21.7104	438.783

## Sheet: plant performances
data_num	year	month	year_month	nitrogen	crab_1	crab_trt	replicate	trt	diameter	height	leave_num	leave_length	leave_breadth	p_leav_coms	internode	spike
1	2018	May	May 2018	N0	C2	Without Crabs	1	N0C2	4.84	71	5	28.9	2.6	NA	NA	NA
2	2018	May	May 2018	N0	C2	Without Crabs	1	N0C2	5.4	67	3	24.7	1.9	NA	NA	NA
3	2018	May	May 2018	N0	C2	Without Crabs	1	N0C2	5.3	75	3	27.4	2.6	NA	NA	NA
4	2018	May	May 2018	N0	C2	Without Crabs	1	N0C2	5.49	35	2	27.3	2.6	NA	NA	NA
5	2018	May	May 2018	N0	C2	Without Crabs	1	N0C2	5.15	62	1	9.4	1.5	NA	NA	NA
6	2018	May	May 2018	N0	C2	Without Crabs	1	N0C2	4.44	18	0	0	0	NA	NA	NA
7	2018	May	May 2018	N0	C2	Without Crabs	1	N0C2	5.91	14	1	2.7	0.6	NA	NA	NA
8	2018	May	May 2018	N0	C2	Without Crabs	1	N0C2	3.27	6	0	0	0	NA	NA	NA
9	2018	May	May 2018	N0	C2	Without Crabs	1	N0C2	5.48	11	1	3.4	0.1	NA	NA	NA
10	2018	May	May 2018	N1	C2	Without Crabs	1	N1C2	6.26	75.5	4	26.7	3	NA	NA	NA
11	2018	May	May 2018	N1	C2	Without Crabs	1	N1C2	3.53	44	0	0	0	NA	NA	NA
12	2018	May	May 2018	N1	C2	Without Crabs	1	N1C2	5.77	73	3	32	3.2	NA	NA	NA
13	2018	May	May 2018	N1	C2	Without Crabs	1	N1C2	5.11	48	1	15.4	2.1	NA	NA	NA
14	2018	May	May 2018	N1	C2	Without Crabs	1	N1C2	4.8	33	2	3.4	0.2	NA	NA	NA
15	2018	May	May 2018	N1	C2	Without Crabs	1	N1C2	5.83	74	2	21.4	2.2	NA	NA	NA
16	2018	May	May 2018	N1	C2	Without Crabs	1	N1C2	5.12	11	1	1.2	0.1	NA	NA	NA
17	2018	May	May 2018	N1	C2	Without Crabs	1	N1C2	3.95	35	2	8	2.2	NA	NA	NA
18	2018	May	May 2018	N0	C2	Without Crabs	2	N0C2	5.07	52	4	14	1	NA	NA	NA
19	2018	May	May 2018	N0	C2	Without Crabs	2	N0C2	5.36	77	4	24	2.7	NA	NA	NA
20	2018	May	May 2018	N0	C2	Without Crabs	2	N0C2	5.03	63.7	4	26.8	3.4	NA	NA	NA
21	2018	May	May 2018	N0	C2	Without Crabs	2	N0C2	4.14	33.6	2	12.7	2.3	NA	NA	NA
22	2018	May	May 2018	N0	C2	Without Crabs	2	N0C2	3.05	10.8	1	4.1	0.7	NA	NA	NA
23	2018	May	May 2018	N0	C2	Without Crabs	2	N0C2	4.58	61.5	2	19.7	1.7	NA	NA	NA
24	2018	May	May 2018	N1	C2	Without Crabs	2	N1C2	4.6	40.8	1	20.4	2.8	NA	NA	NA
25	2018	May	May 2018	N1	C2	Without Crabs	2	N1C2	4.82	15.4	0	0	0	NA	NA	NA
26	2018	May	May 2018	N1	C2	Without Crabs	2	N1C2	6.85	61.2	3	26.7	3	NA	NA	NA
27	2018	May	May 2018	N1	C2	Without Crabs	2	N1C2	5.48	39.7	3	13	2.4	NA	NA	NA
28	2018	May	May 2018	N1	C2	Without Crabs	2	N1C2	4.61	50.4	2	14.6	2.3	NA	NA	NA
29	2018	May	May 2018	N1	C2	Without Crabs	2	N1C2	3.75	23.8	2	7.6	1.2	NA	NA	NA
30	2018	May	May 2018	N1	C2	Without Crabs	2	N1C2	4.39	54.8	3	21	3.1	NA	NA	NA
31	2018	May	May 2018	N1	C2	Without Crabs	2	N1C2	4.12	28.4	2	6.9	1	NA	NA	NA
32	2018	May	May 2018	N1	C2	Without Crabs	2	N1C2	6.49	31.4	2	10.9	1.3	NA	NA	NA
33	2018	May	May 2018	N1	C2	Without Crabs	2	N1C2	6.52	73.4	3	29.3	3.3	NA	NA	NA
34	2018	May	May 2018	N0	C2	Without Crabs	3	N0C2	5.49	38.4	3	4.4	0.3	NA	NA	NA
35	2018	May	May 2018	N0	C2	Without Crabs	3	N0C2	10.11	82.5	3	26.5	3.7	NA	NA	NA
36	2018	May	May 2018	N0	C2	Without Crabs	3	N0C2	6.76	69	3	26.6	3.5	NA	NA	NA
37	2018	May	May 2018	N0	C2	Without Crabs	3	N0C2	7.89	69.1	2	24.1	3.4	NA	NA	NA
38	2018	May	May 2018	N0	C2	Without Crabs	3	N0C2	6.74	73.5	1	25.3	3.2	NA	NA	NA
39	2018	May	May 2018	N0	C2	Without Crabs	3	N0C2	6.13	39.2	2	18.6	2.3	NA	NA	NA
40	2018	May	May 2018	N1	C2	Without Crabs	3	N1C2	4.3	41	3	13.6	1.5	NA	NA	NA
41	2018	May	May 2018	N1	C2	Without Crabs	3	N1C2	4.98	10.3	0	0	0	NA	NA	NA
42	2018	May	May 2018	N1	C2	Without Crabs	3	N1C2	4.6	14.5	0	0	0	NA	NA	NA
43	2018	May	May 2018	N1	C2	Without Crabs	3	N1C2	4.19	47.5	3	10.5	2	NA	NA	NA
44	2018	May	May 2018	N1	C2	Without Crabs	3	N1C2	5.16	58.6	3	23	2.2	NA	NA	NA
45	2018	May	May 2018	N1	C2	Without Crabs	3	N1C2	6.76	58.6	2	15.8	2.6	NA	NA	NA
46	2018	May	May 2018	N1	C2	Without Crabs	3	N1C2	6.75	69	4	21.5	3.6	NA	NA	NA
47	2018	May	May 2018	N1	C2	Without Crabs	3	N1C2	4.57	49.5	2	18.4	2.1	NA	NA	NA
48	2018	May	May 2018	N0	C2	Without Crabs	4	N0C2	4.5	62	5	23.5	2.5	NA	NA	NA
49	2018	May	May 2018	N0	C2	Without Crabs	4	N0C2	5.08	15	1	5	1.1	NA	NA	NA
50	2018	May	May 2018	N0	C2	Without Crabs	4	N0C2	5.26	62	3	15	2.5	NA	NA	NA
51	2018	May	May 2018	N0	C2	Without Crabs	4	N0C2	5.29	90	4	21.7	2.6	NA	NA	NA
52	2018	May	May 2018	N0	C2	Without Crabs	4	N0C2	4.6	56	2	19.7	2.4	NA	NA	NA
53	2018	May	May 2018	N0	C2	Without Crabs	4	N0C2	4.36	45	2	18	2	NA	NA	NA
54	2018	May	May 2018	N0	C2	Without Crabs	4	N0C2	5.5	41.4	2	13.7	2.3	NA	NA	NA
55	2018	May	May 2018	N0	C2	Without Crabs	4	N0C2	4.86	53.8	3	23.5	2.7	NA	NA	NA
56	2018	May	May 2018	N0	C2	Without Crabs	4	N0C2	3.78	41	1	6.5	1.4	NA	NA	NA
57	2018	May	May 2018	N1	C2	Without Crabs	5	N1C2	4.95	64	3	24.5	2.5	NA	NA	NA
58	2018	May	May 2018	N1	C2	Without Crabs	5	N1C2	4.85	76	3	27	2.8	NA	NA	NA
59	2018	May	May 2018	N1	C2	Without Crabs	5	N1C2	4.67	21	1	6.6	1.5	NA	NA	NA
60	2018	May	May 2018	N1	C2	Without Crabs	5	N1C2	4.85	65	3	22.8	2.5	NA	NA	NA
61	2018	May	May 2018	N1	C2	Without Crabs	5	N1C2	4.67	50	3	16.1	2.1	NA	NA	NA
62	2018	May	May 2018	N1	C2	Without Crabs	5	N1C2	4.34	49.4	3	20.9	2.5	NA	NA	NA
63	2018	May	May 2018	N1	C2	Without Crabs	4	N1C2	4.35	26	1	6.9	1.5	NA	NA	NA
64	2018	May	May 2018	N1	C2	Without Crabs	4	N1C2	4.67	66.8	3	17.2	2.4	NA	NA	NA
65	2018	May	May 2018	N1	C2	Without Crabs	4	N1C2	3.95	23.8	1	5.1	1.4	NA	NA	NA
66	2018	May	May 2018	N1	C2	Without Crabs	4	N1C2	3.48	25.1	1	8.7	1.2	NA	NA	NA
67	2018	May	May 2018	N1	C2	Without Crabs	4	N1C2	5.58	60	3	15.6	1.7	NA	NA	NA
68	2018	May	May 2018	N1	C2	Without Crabs	4	N1C2	3.75	64.2	4	22.5	2.4	NA	NA	NA
69	2018	May	May 2018	N1	C2	Without Crabs	4	N1C2	4.54	80.6	4	20.5	2.1	NA	NA	NA
70	2018	May	May 2018	N0	C2	Without Crabs	5	N0C2	4	18.1	1	5.6	1.3	NA	NA	NA
71	2018	May	May 2018	N0	C2	Without Crabs	5	N0C2	4.55	47.7	2	26.1	2.6	NA	NA	NA
72	2018	May	May 2018	N0	C2	Without Crabs	5	N0C2	4.92	75.9	4	29.4	3	NA	NA	NA
73	2018	May	May 2018	N0	C2	Without Crabs	5	N0C2	4.4	33	1	8.5	1	NA	NA	NA
74	2018	May	May 2018	N0	C2	Without Crabs	5	N0C2	4.26	60.5	2	21.1	2.4	NA	NA	NA
75	2018	May	May 2018	N0	C2	Without Crabs	5	N0C2	4.39	51.9	3	18.6	2.5	NA	NA	NA
76	2018	May	May 2018	N0	C2	Without Crabs	5	N0C2	4.85	66	3	21.5	2.8	NA	NA	NA
77	2018	May	May 2018	N0	C2	Without Crabs	5	N0C2	5.28	59	3	24	2.8	NA	NA	NA
78	2018	May	May 2018	N0	C1	With Crabs	1	N0C1	4.9	51.6	3	20.5	2.9	NA	NA	NA
79	2018	May	May 2018	N0	C1	With Crabs	1	N0C1	6.55	22.7	1	9.2	1.8	NA	NA	NA
80	2018	May	May 2018	N0	C1	With Crabs	1	N0C1	4.07	44	2	18.3	2.1	NA	NA	NA
81	2018	May	May 2018	N0	C1	With Crabs	1	N0C1	6.37	71	2	24.1	3.4	NA	NA	NA
82	2018	May	May 2018	N0	C1	With Crabs	1	N0C1	5.37	68.3	2	23.3	3.4	NA	NA	NA
83	2018	May	May 2018	N0	C1	With Crabs	1	N0C1	4.35	48	2	10.2	2.4	NA	NA	NA
84	2018	May	May 2018	N0	C1	With Crabs	1	N0C1	5.25	50.2	2	16.9	2.9	NA	NA	NA
85	2018	May	May 2018	N0	C1	With Crabs	1	N0C1	5.04	66	5	22.7	2.6	NA	NA	NA
86	2018	May	May 2018	N0	C1	With Crabs	1	N0C1	5.32	40.1	2	16	2	NA	NA	NA
87	2018	May	May 2018	N1	C1	With Crabs	1	N1C1	4.32	42.6	2	18.9	2.4	NA	NA	NA
88	2018	May	May 2018	N1	C1	With Crabs	1	N1C1	4.15	46.8	5	12	2.2	NA	NA	NA
89	2018	May	May 2018	N1	C1	With Crabs	1	N1C1	5.56	44	3	16.8	2	NA	NA	NA
90	2018	May	May 2018	N1	C1	With Crabs	1	N1C1	5.67	69.2	4	22	2.4	NA	NA	NA
91	2018	May	May 2018	N1	C1	With Crabs	1	N1C1	4.75	44	2	12.7	1.6	NA	NA	NA
92	2018	May	May 2018	N1	C1	With Crabs	1	N1C1	6.33	78.3	3	30.1	3.4	NA	NA	NA
93	2018	May	May 2018	N1	C1	With Crabs	1	N1C1	5.96	83.1	4	31.2	3.5	NA	NA	NA
94	2018	May	May 2018	N1	C1	With Crabs	1	N1C1	5.08	27.4	2	13	1.9	NA	NA	NA
95	2018	May	May 2018	N0	C1	With Crabs	3	N0C1	2.19	23	1	7.6	1.7	NA	NA	NA
96	2018	May	May 2018	N0	C1	With Crabs	3	N0C1	5.33	54.9	3	24.5	2.4	NA	NA	NA
97	2018	May	May 2018	N0	C1	With Crabs	3	N0C1	5.36	64.6	3	28.6	3.1	NA	NA	NA
98	2018	May	May 2018	N0	C1	With Crabs	3	N0C1	7.23	68.5	4	30.1	3.3	NA	NA	NA
99	2018	May	May 2018	N0	C1	With Crabs	3	N0C1	4.55	53.8	3	24.6	2.6	NA	NA	NA
100	2018	May	May 2018	N0	C1	With Crabs	3	N0C1	6.08	61.5	4	26.9	3.3	NA	NA	NA
101	2018	May	May 2018	N0	C1	With Crabs	3	N0C1	6.12	72	4	24.3	3.4	NA	NA	NA
102	2018	May	May 2018	N0	C1	With Crabs	3	N0C1	6.15	31.4	3	14.9	2.2	NA	NA	NA
103	2018	May	May 2018	N0	C1	With Crabs	3	N0C1	5.89	65.3	3	23.5	2.6	NA	NA	NA
104	2018	May	May 2018	N1	C1	With Crabs	2	N1C1	6.18	59	2	17	2.8	NA	NA	NA
105	2018	May	May 2018	N1	C1	With Crabs	2	N1C1	5.74	51.7	3	18	2.5	NA	NA	NA
106	2018	May	May 2018	N1	C1	With Crabs	2	N1C1	5.7	59.1	4	19.8	2.7	NA	NA	NA
107	2018	May	May 2018	N1	C1	With Crabs	2	N1C1	6.35	40.6	1	9.2	2.1	NA	NA	NA
108	2018	May	May 2018	N1	C1	With Crabs	2	N1C1	6.21	73.7	3	27.1	2.8	NA	NA	NA
109	2018	May	May 2018	N1	C1	With Crabs	2	N1C1	4.67	10	0	0	0	NA	NA	NA
110	2018	May	May 2018	N1	C1	With Crabs	2	N1C1	4.95	12	0	0	0	NA	NA	NA
111	2018	May	May 2018	N1	C1	With Crabs	3	N1C1	4.09	40.1	1	8.6	0.8	NA	NA	NA
112	2018	May	May 2018	N1	C1	With Crabs	3	N1C1	4.01	53.6	3	20.1	2.2	NA	NA	NA
113	2018	May	May 2018	N1	C1	With Crabs	3	N1C1	4.77	74.4	4	20.6	2.7	NA	NA	NA
114	2018	May	May 2018	N1	C1	With Crabs	3	N1C1	4.28	66	3	23.1	2.4	NA	NA	NA
115	2018	May	May 2018	N1	C1	With Crabs	3	N1C1	3.21	21.2	1	5.1	0.6	NA	NA	NA
116	2018	May	May 2018	N1	C1	With Crabs	3	N1C1	4.3	59.8	3	22	2.3	NA	NA	NA
117	2018	May	May 2018	N1	C1	With Crabs	3	N1C1	5.36	58.1	2	19	3	NA	NA	NA
118	2018	May	May 2018	N1	C1	With Crabs	3	N1C1	4.97	23.1	1	4.6	0.7	NA	NA	NA
119	2018	May	May 2018	N0	C1	With Crabs	2	N0C1	5.47	68.3	2	26.4	2.3	NA	NA	NA
120	2018	May	May 2018	N0	C1	With Crabs	2	N0C1	6.3	74.1	4	25.6	2.5	NA	NA	NA
121	2018	May	May 2018	N0	C1	With Crabs	2	N0C1	4.75	15.7	2	4.6	0.7	NA	NA	NA
122	2018	May	May 2018	N0	C1	With Crabs	2	N0C1	4.56	40.1	4	14	2.6	NA	NA	NA
123	2018	May	May 2018	N0	C1	With Crabs	2	N0C1	4.55	52.2	2	22.6	2.4	NA	NA	NA
124	2018	May	May 2018	N0	C1	With Crabs	2	N0C1	4.85	40.3	3	14.7	1.9	NA	NA	NA
125	2018	May	May 2018	N0	C1	With Crabs	2	N0C1	2.52	10.3	1	1.5	1.2	NA	NA	NA
126	2018	May	May 2018	N0	C1	With Crabs	4	N0C1	4.53	20.1	0	0	0	NA	NA	NA
127	2018	May	May 2018	N0	C1	With Crabs	4	N0C1	5.4	40.3	3	6.5	1.8	NA	NA	NA
128	2018	May	May 2018	N0	C1	With Crabs	4	N0C1	5.41	83.5	4	30.1	3.4	NA	NA	NA
129	2018	May	May 2018	N0	C1	With Crabs	4	N0C1	5.23	76.5	3	19.4	2.6	NA	NA	NA
130	2018	May	May 2018	N0	C1	With Crabs	4	N0C1	4.57	69.7	3	22.7	2.6	NA	NA	NA
131	2018	May	May 2018	N0	C1	With Crabs	4	N0C1	3.44	44.9	0	0	0	NA	NA	NA
132	2018	May	May 2018	N0	C1	With Crabs	4	N0C1	5.84	87.6	3	20.9	2.7	NA	NA	NA
133	2018	May	May 2018	N0	C1	With Crabs	4	N0C1	4.76	58	1	14.4	2.4	NA	NA	NA
134	2018	May	May 2018	N0	C1	With Crabs	4	N0C1	4.86	22	1	1.4	0.8	NA	NA	NA
135	2018	May	May 2018	N0	C1	With Crabs	4	N0C1	5.06	59.1	2	22.5	2.1	NA	NA	NA
136	2018	May	May 2018	N0	C1	With Crabs	5	N0C1	4.45	31.1	2	11.7	1.6	NA	NA	NA
137	2018	May	May 2018	N0	C1	With Crabs	5	N0C1	4.36	73.5	3	26.7	2.8	NA	NA	NA
138	2018	May	May 2018	N0	C1	With Crabs	5	N0C1	5.34	85.8	5	26.5	2.7	NA	NA	NA
139	2018	May	May 2018	N0	C1	With Crabs	5	N0C1	4.78	61.1	2	24.2	2.7	NA	NA	NA
140	2018	May	May 2018	N0	C1	With Crabs	5	N0C1	4.28	61.1	3	15.3	2	NA	NA	NA
141	2018	May	May 2018	N0	C1	With Crabs	5	N0C1	3.43	37	2	11.7	1.9	NA	NA	NA
142	2018	May	May 2018	N0	C1	With Crabs	5	N0C1	3.9	63.9	3	25.7	2.2	NA	NA	NA
143	2018	May	May 2018	N0	C1	With Crabs	5	N0C1	4.65	66.1	3	27.1	2.7	NA	NA	NA
144	2018	May	May 2018	N0	C1	With Crabs	5	N0C1	4.18	46.1	2	14.1	1.9	NA	NA	NA
145	2018	May	May 2018	N0	C1	With Crabs	5	N0C1	3.7	52.8	2	15.5	2.1	NA	NA	NA
146	2018	May	May 2018	N0	C1	With Crabs	5	N0C1	4.49	63.1	2	21.6	1.3	NA	NA	NA
147	2018	May	May 2018	N0	C1	With Crabs	5	N0C1	3.93	20.4	0	0	0	NA	NA	NA
148	2018	May	May 2018	N1	C1	With Crabs	4	N1C1	4.49	73.1	4	24.7	2.4	NA	NA	NA
149	2018	May	May 2018	N1	C1	With Crabs	4	N1C1	4.54	78.5	4	28.9	2.6	NA	NA	NA
150	2018	May	May 2018	N1	C1	With Crabs	4	N1C1	4.62	35.4	2	12.4	1.8	NA	NA	NA
151	2018	May	May 2018	N1	C1	With Crabs	4	N1C1	4.1	56.7	3	22	2.4	NA	NA	NA
152	2018	May	May 2018	N1	C1	With Crabs	4	N1C1	3.42	26.3	1	4.6	1.4	NA	NA	NA
153	2018	May	May 2018	N1	C1	With Crabs	4	N1C1	3.65	32.5	2	7.4	1.4	NA	NA	NA
154	2018	May	May 2018	N1	C1	With Crabs	4	N1C1	4.88	48.7	3	18.7	2.3	NA	NA	NA
155	2018	May	May 2018	N1	C1	With Crabs	4	N1C1	3.67	46.1	2	14.7	1.6	NA	NA	NA
156	2018	May	May 2018	N1	C1	With Crabs	4	N1C1	4.35	46.4	2	14.2	1.7	NA	NA	NA
157	2018	May	May 2018	N1	C1	With Crabs	4	N1C1	3.98	65.2	3	26.1	2.6	NA	NA	NA
158	2018	May	May 2018	N1	C1	With Crabs	4	N1C1	4.44	48	4	16.3	1.9	NA	NA	NA
159	2018	May	May 2018	N1	C1	With Crabs	4	N1C1	4.89	33	1	8.3	0.9	NA	NA	NA
160	2018	May	May 2018	N1	C1	With Crabs	4	N1C1	4.64	30.1	1	8	1.4	NA	NA	NA
161	2018	May	May 2018	N1	C1	With Crabs	5	N1C1	5.11	72.8	3	22	2.6	NA	NA	NA
162	2018	May	May 2018	N1	C1	With Crabs	5	N1C1	4.81	48.8	3	13.5	2.4	NA	NA	NA
163	2018	May	May 2018	N1	C1	With Crabs	5	N1C1	5.04	64	2	23.4	2.7	NA	NA	NA
164	2018	May	May 2018	N1	C1	With Crabs	5	N1C1	4.58	73.5	1	24.7	2.6	NA	NA	NA
165	2018	May	May 2018	N1	C1	With Crabs	5	N1C1	4.31	50.5	2	24.5	2.5	NA	NA	NA
166	2018	May	May 2018	N0	C0	With Crabs	1	N0C0	5.03	59	3	21	2.5	NA	NA	NA
167	2018	May	May 2018	N0	C0	With Crabs	1	N0C0	4.33	59	3	21.5	2.3	NA	NA	NA
168	2018	May	May 2018	N0	C0	With Crabs	1	N0C0	5.11	65	2	23.5	2.7	NA	NA	NA
169	2018	May	May 2018	N0	C0	With Crabs	1	N0C0	5.29	60	3	19	2.8	NA	NA	NA
170	2018	May	May 2018	N0	C0	With Crabs	1	N0C0	5.39	66	5	20.5	2.3	NA	NA	NA
171	2018	May	May 2018	N0	C0	With Crabs	1	N0C0	4.43	27	3	11	1.4	NA	NA	NA
172	2018	May	May 2018	N1	C0	With Crabs	1	N1C0	3.71	33	4	19.5	2.2	NA	NA	NA
173	2018	May	May 2018	N1	C0	With Crabs	1	N1C0	4.06	7.5	0	0	0	NA	NA	NA
174	2018	May	May 2018	N1	C0	With Crabs	1	N1C0	3.45	14	1	8	0.6	NA	NA	NA
175	2018	May	May 2018	N1	C0	With Crabs	1	N1C0	4.41	43	3	17	1.2	NA	NA	NA
176	2018	May	May 2018	N1	C0	With Crabs	1	N1C0	4.89	60	5	15	2.8	NA	NA	NA
177	2018	May	May 2018	N1	C0	With Crabs	1	N1C0	4.56	70	5	25	2.9	NA	NA	NA
178	2018	May	May 2018	N1	C0	With Crabs	1	N1C0	4.71	42.5	4	16	2.2	NA	NA	NA
179	2018	May	May 2018	N1	C0	With Crabs	1	N1C0	4.23	18	3	14	2	NA	NA	NA
180	2018	May	May 2018	N1	C0	With Crabs	1	N1C0	4.19	16	3	13	2.3	NA	NA	NA
181	2018	May	May 2018	N1	C0	With Crabs	1	N1C0	5.26	58	4	14	2.3	NA	NA	NA
182	2018	May	May 2018	N0	C0	With Crabs	2	N0C0	5.68	72.2	5	24	2.6	NA	NA	NA
183	2018	May	May 2018	N0	C0	With Crabs	2	N0C0	4.64	31.1	3	11.6	0.8	NA	NA	NA
184	2018	May	May 2018	N0	C0	With Crabs	2	N0C0	4.59	33.6	0	0	0	NA	NA	NA
185	2018	May	May 2018	N0	C0	With Crabs	2	N0C0	4.29	36	3	10.1	1.1	NA	NA	NA
186	2018	May	May 2018	N0	C0	With Crabs	2	N0C0	4.99	71.5	4	25	2.5	NA	NA	NA
187	2018	May	May 2018	N0	C0	With Crabs	2	N0C0	5.13	67.6	4	23.6	2.5	NA	NA	NA
188	2018	May	May 2018	N0	C0	With Crabs	2	N0C0	5.83	71.6	5	24.1	2.6	NA	NA	NA
189	2018	May	May 2018	N0	C0	With Crabs	2	N0C0	3.59	70.4	4	27.6	2.7	NA	NA	NA
190	2018	May	May 2018	N0	C0	With Crabs	2	N0C0	3.81	26.9	2	7	1.2	NA	NA	NA
191	2018	May	May 2018	N1	C0	With Crabs	2	N1C0	4.89	4.1	0	0	0	NA	NA	NA
192	2018	May	May 2018	N1	C0	With Crabs	2	N1C0	4.21	22.4	2	9.6	1.3	NA	NA	NA
193	2018	May	May 2018	N1	C0	With Crabs	2	N1C0	4.89	45.9	2	7.5	0.8	NA	NA	NA
194	2018	May	May 2018	N1	C0	With Crabs	2	N1C0	4.56	58.7	3	17.4	2.1	NA	NA	NA
195	2018	May	May 2018	N1	C0	With Crabs	2	N1C0	4.56	45.8	3	21.1	1.8	NA	NA	NA
196	2018	May	May 2018	N1	C0	With Crabs	2	N1C0	5.26	41.6	3	14.8	2.3	NA	NA	NA
197	2018	May	May 2018	N1	C0	With Crabs	2	N1C0	4.64	26.1	2	4.3	0.5	NA	NA	NA
198	2018	May	May 2018	N1	C0	With Crabs	2	N1C0	4.9	58.8	3	22	2.5	NA	NA	NA
199	2018	May	May 2018	N1	C0	With Crabs	2	N1C0	3.95	41.3	4	18.8	1.9	NA	NA	NA
200	2018	May	May 2018	N1	C0	With Crabs	2	N1C0	4.32	40.2	4	17.9	2.1	NA	NA	NA
201	2018	May	May 2018	N1	C0	With Crabs	2	N1C0	5.1	9.4	1	1.8	0.9	NA	NA	NA
202	2018	May	May 2018	N0	C0	With Crabs	3	N0C0	5.48	67.6	4	17.5	2.6	NA	NA	NA
203	2018	May	May 2018	N0	C0	With Crabs	3	N0C0	5.22	24.6	3	10.1	1.8	NA	NA	NA
204	2018	May	May 2018	N0	C0	With Crabs	3	N0C0	4.77	46.9	4	16.8	1.2	NA	NA	NA
205	2018	May	May 2018	N0	C0	With Crabs	3	N0C0	4.28	68.9	5	22.5	2.5	NA	NA	NA
206	2018	May	May 2018	N0	C0	With Crabs	3	N0C0	4.74	65.6	4	21.8	2.4	NA	NA	NA
207	2018	May	May 2018	N0	C0	With Crabs	3	N0C0	5.49	34.5	3	11.6	1.5	NA	NA	NA
208	2018	May	May 2018	N0	C0	With Crabs	3	N0C0	5.05	72	4	26.1	2.9	NA	NA	NA
209	2018	May	May 2018	N0	C0	With Crabs	3	N0C0	4.61	59.2	4	20.1	2.6	NA	NA	NA
210	2018	May	May 2018	N1	C0	With Crabs	3	N1C0	4.55	38	4	14.5	1.9	NA	NA	NA
211	2018	May	May 2018	N1	C0	With Crabs	3	N1C0	3.79	34.5	4	15.5	1.4	NA	NA	NA
212	2018	May	May 2018	N1	C0	With Crabs	3	N1C0	4.77	68.2	4	18	2.7	NA	NA	NA
213	2018	May	May 2018	N1	C0	With Crabs	3	N1C0	6.36	53.8	3	12.1	1.5	NA	NA	NA
214	2018	May	May 2018	N1	C0	With Crabs	3	N1C0	3.55	63.8	3	27.3	2.3	NA	NA	NA
215	2018	May	May 2018	N1	C0	With Crabs	3	N1C0	4.85	52.5	3	28.3	2.3	NA	NA	NA
216	2018	May	May 2018	N1	C0	With Crabs	3	N1C0	5.1	56.3	2	23.5	2.4	NA	NA	NA
217	2018	May	May 2018	N1	C0	With Crabs	3	N1C0	4.35	58.9	3	23.7	2.2	NA	NA	NA
218	2018	May	May 2018	N1	C0	With Crabs	3	N1C0	3.85	38.8	4	4.1	1.9	NA	NA	NA
219	2018	May	May 2018	N0	C0	With Crabs	4	N0C0	7.1	83.5	5	32	3.3	NA	NA	NA
220	2018	May	May 2018	N0	C0	With Crabs	4	N0C0	6.78	64.7	4	22	3	NA	NA	NA
221	2018	May	May 2018	N0	C0	With Crabs	4	N0C0	6.3	66.6	4	28.9	3.3	NA	NA	NA
222	2018	May	May 2018	N0	C0	With Crabs	4	N0C0	5.76	55.8	5	20.1	2.7	NA	NA	NA
223	2018	May	May 2018	N0	C0	With Crabs	4	N0C0	6.76	83.2	5	21.3	3.2	NA	NA	NA
224	2018	May	May 2018	N0	C0	With Crabs	4	N0C0	4.34	62.7	5	21.4	2.4	NA	NA	NA
225	2018	May	May 2018	N0	C0	With Crabs	4	N0C0	6.27	21.8	0	0	0	NA	NA	NA
226	2018	May	May 2018	N0	C0	With Crabs	5	N0C0	6.45	60.1	3	26.4	3.1	NA	NA	NA
227	2018	May	May 2018	N0	C0	With Crabs	5	N0C0	6.18	64.5	4	26	3	NA	NA	NA
228	2018	May	May 2018	N0	C0	With Crabs	5	N0C0	6.71	69.6	5	30.1	3.5	NA	NA	NA
229	2018	May	May 2018	N0	C0	With Crabs	5	N0C0	7.86	67.5	4	18.5	2.7	NA	NA	NA
230	2018	May	May 2018	N0	C0	With Crabs	5	N0C0	6.63	37.7	3	14.7	2.4	NA	NA	NA
231	2018	May	May 2018	N0	C0	With Crabs	5	N0C0	6.81	34	2	7.5	2.1	NA	NA	NA
232	2018	May	May 2018	N0	C0	With Crabs	5	N0C0	7.04	16.6	2	5.3	1.2	NA	NA	NA
233	2018	May	May 2018	N0	C0	With Crabs	5	N0C0	5.9	54.1	3	18.5	2.5	NA	NA	NA
234	2018	May	May 2018	N1	C0	With Crabs	5	N1C0	6.56	28.7	3	9.7	3.7	NA	NA	NA
235	2018	May	May 2018	N1	C0	With Crabs	5	N1C0	6.44	64.3	5	26.2	3.3	NA	NA	NA
236	2018	May	May 2018	N1	C0	With Crabs	5	N1C0	7.28	65.5	4	19	2.7	NA	NA	NA
237	2018	May	May 2018	N1	C0	With Crabs	5	N1C0	4.71	47.8	4	21.4	1.5	NA	NA	NA
238	2018	May	May 2018	N1	C0	With Crabs	5	N1C0	6.61	23.3	3	3.4	0.9	NA	NA	NA
239	2018	May	May 2018	N1	C0	With Crabs	5	N1C0	5.18	55.3	4	20.1	2.9	NA	NA	NA
240	2018	May	May 2018	N1	C0	With Crabs	5	N1C0	5.72	31.7	4	12.1	1.6	NA	NA	NA
241	2018	May	May 2018	N1	C0	With Crabs	5	N1C0	5.44	62.5	5	29	3	NA	NA	NA
242	2018	May	May 2018	N1	C0	With Crabs	4	N1C0	4.89	34.6	3	11	1.6	NA	NA	NA
243	2018	May	May 2018	N1	C0	With Crabs	4	N1C0	7.17	79	5	34.8	3.5	NA	NA	NA
244	2018	May	May 2018	N1	C0	With Crabs	4	N1C0	7.24	17.8	2	4	1	NA	NA	NA
245	2018	May	May 2018	N1	C0	With Crabs	4	N1C0	5.73	30.1	2	4.1	1.3	NA	NA	NA
246	2018	May	May 2018	N1	C0	With Crabs	4	N1C0	5.97	34.5	2	7.5	1.4	NA	NA	NA
247	2018	May	May 2018	N1	C0	With Crabs	4	N1C0	6.53	78.3	4	13.2	1.4	NA	NA	NA
248	2018	May	May 2018	N1	C0	With Crabs	4	N1C0	5.45	74.8	5	26.7	3.1	NA	NA	NA
249	2018	May	May 2018	N1	C0	With Crabs	4	N1C0	6.19	57.6	4	6.5	3	NA	NA	NA
250	2018	Jun.	Jun. 2018	N0	C1	With Crabs	4	N0C1	4.89	35.7	2	11.4	1.4	NA	NA	NA
251	2018	Jun.	Jun. 2018	N0	C1	With Crabs	4	N0C1	5.21	82.5	5	23.2	2.8	NA	NA	NA
252	2018	Jun.	Jun. 2018	N0	C1	With Crabs	4	N0C1	4.83	111.8	8	27.5	3.3	NA	NA	NA
253	2018	Jun.	Jun. 2018	N0	C1	With Crabs	4	N0C1	5.16	99.4	9	28.5	3.1	NA	NA	NA
254	2018	Jun.	Jun. 2018	N0	C1	With Crabs	4	N0C1	5.87	84.6	6	26.5	3	NA	NA	NA
255	2018	Jun.	Jun. 2018	N0	C1	With Crabs	4	N0C1	4.26	70.9	4	15.5	2.3	NA	NA	NA
256	2018	Jun.	Jun. 2018	N0	C1	With Crabs	4	N0C1	4.97	84.3	7	21.9	2.8	NA	NA	NA
257	2018	Jun.	Jun. 2018	N0	C1	With Crabs	4	N0C1	5.52	73.6	5	9.3	2.5	NA	NA	NA
258	2018	Jun.	Jun. 2018	N0	C1	With Crabs	4	N0C1	5.26	52.1	3	14.3	2.3	NA	NA	NA
259	2018	Jun.	Jun. 2018	N0	C1	With Crabs	4	N0C1	5.62	85.1	6	23.4	2.8	NA	NA	NA
260	2018	Jun.	Jun. 2018	N0	C1	With Crabs	4	N0C1	3.68	21.5	0	0	0	NA	NA	NA
261	2018	Jun.	Jun. 2018	N0	C1	With Crabs	4	N0C1	6.02	10.5	0	0	0	NA	NA	NA
262	2018	Jun.	Jun. 2018	N0	C1	With Crabs	4	N0C1	4.88	28.7	1	6.7	1.7	NA	NA	NA
263	2018	Jun.	Jun. 2018	N0	C1	With Crabs	4	N0C1	5.14	32.3	0	0	0	NA	NA	NA
264	2018	Jun.	Jun. 2018	N0	C1	With Crabs	4	N0C1	4.01	15.6	1	4.3	0.9	NA	NA	NA
265	2018	Jun.	Jun. 2018	N0	C1	With Crabs	4	N0C1	5.05	46.5	1	10.4	2.3	NA	NA	NA
266	2018	Jun.	Jun. 2018	N0	C1	With Crabs	4	N0C1	5.09	57.3	3	16.9	1.7	NA	NA	NA
267	2018	Jun.	Jun. 2018	N0	C1	With Crabs	5	N0C1	3.9	39.9	0	0	0	NA	NA	NA
268	2018	Jun.	Jun. 2018	N0	C1	With Crabs	5	N0C1	4.3	85.3	4	24.9	2.8	NA	NA	NA
269	2018	Jun.	Jun. 2018	N0	C1	With Crabs	5	N0C1	4.91	95.3	6	26.4	3.1	NA	NA	NA
270	2018	Jun.	Jun. 2018	N0	C1	With Crabs	5	N0C1	4	82.6	7	22.2	2.7	NA	NA	NA
271	2018	Jun.	Jun. 2018	N0	C1	With Crabs	5	N0C1	5.88	106.3	6	23.5	3.1	NA	NA	NA
272	2018	Jun.	Jun. 2018	N0	C1	With Crabs	5	N0C1	4.19	65.3	5	22.4	2.3	NA	NA	NA
273	2018	Jun.	Jun. 2018	N0	C1	With Crabs	5	N0C1	3.94	77.2	6	22.3	2.9	NA	NA	NA
274	2018	Jun.	Jun. 2018	N0	C1	With Crabs	5	N0C1	4.15	82.2	7	21.8	2.3	NA	NA	NA
275	2018	Jun.	Jun. 2018	N0	C1	With Crabs	5	N0C1	5.33	84.1	6	24.9	2.8	NA	NA	NA
276	2018	Jun.	Jun. 2018	N0	C1	With Crabs	5	N0C1	5.58	78.5	5	20.7	2.7	NA	NA	NA
277	2018	Jun.	Jun. 2018	N0	C1	With Crabs	5	N0C1	5.01	82.4	7	20.7	2.6	NA	NA	NA
278	2018	Jun.	Jun. 2018	N0	C1	With Crabs	5	N0C1	4.24	61.2	6	24	2.1	NA	NA	NA
279	2018	Jun.	Jun. 2018	N0	C1	With Crabs	5	N0C1	4.2	53.8	3	14.6	2.2	NA	NA	NA
280	2018	Jun.	Jun. 2018	N0	C1	With Crabs	5	N0C1	5.3	18.6	2	9.6	0.6	NA	NA	NA
281	2018	Jun.	Jun. 2018	N0	C1	With Crabs	5	N0C1	5.05	28.6	2	7.3	0.6	NA	NA	NA
282	2018	Jun.	Jun. 2018	N1	C1	With Crabs	4	N1C1	4.67	88.5	8	28.3	2.8	NA	NA	NA
283	2018	Jun.	Jun. 2018	N1	C1	With Crabs	4	N1C1	4.35	94.8	6	25.3	2.6	NA	NA	NA
284	2018	Jun.	Jun. 2018	N1	C1	With Crabs	4	N1C1	4.05	55.3	4	17	2	NA	NA	NA
285	2018	Jun.	Jun. 2018	N1	C1	With Crabs	4	N1C1	3.33	48.6	5	16.5	2.2	NA	NA	NA
286	2018	Jun.	Jun. 2018	N1	C1	With Crabs	4	N1C1	5.8	76.7	6	24.5	2.8	NA	NA	NA
287	2018	Jun.	Jun. 2018	N1	C1	With Crabs	4	N1C1	4.4	53.6	4	20.9	2.6	NA	NA	NA
288	2018	Jun.	Jun. 2018	N1	C1	With Crabs	4	N1C1	4.17	58.3	4	20.9	2.5	NA	NA	NA
289	2018	Jun.	Jun. 2018	N1	C1	With Crabs	4	N1C1	5.07	79.7	7	19.6	2.7	NA	NA	NA
290	2018	Jun.	Jun. 2018	N1	C1	With Crabs	4	N1C1	3.43	63.4	4	17.9	2.1	NA	NA	NA
291	2018	Jun.	Jun. 2018	N1	C1	With Crabs	4	N1C1	4.47	70.6	6	19.4	2.7	NA	NA	NA
292	2018	Jun.	Jun. 2018	N1	C1	With Crabs	4	N1C1	4.4	73.2	7	12.5	1.4	NA	NA	NA
293	2018	Jun.	Jun. 2018	N1	C1	With Crabs	4	N1C1	4.45	72.9	6	23.8	2.6	NA	NA	NA
294	2018	Jun.	Jun. 2018	N1	C1	With Crabs	4	N1C1	3.4	60.4	5	14.8	2.3	NA	NA	NA
295	2018	Jun.	Jun. 2018	N1	C1	With Crabs	4	N1C1	3.81	12.6	1	4.3	1.2	NA	NA	NA
296	2018	Jun.	Jun. 2018	N1	C1	With Crabs	4	N1C1	3.83	47.6	3	14.6	2.2	NA	NA	NA
297	2018	Jun.	Jun. 2018	N1	C1	With Crabs	4	N1C1	5.22	38.5	2	5.2	1.7	NA	NA	NA
298	2018	Jun.	Jun. 2018	N1	C1	With Crabs	4	N1C1	4.5	81.6	7	26.5	2.5	NA	NA	NA
299	2018	Jun.	Jun. 2018	N1	C1	With Crabs	4	N1C1	4.63	37.5	2	10.9	1.6	NA	NA	NA
300	2018	Jun.	Jun. 2018	N1	C1	With Crabs	4	N1C1	3.76	17.1	0	0	0	NA	NA	NA
301	2018	Jun.	Jun. 2018	N1	C1	With Crabs	4	N1C1	3.57	45.5	3	13.3	1.9	NA	NA	NA
302	2018	Jun.	Jun. 2018	N1	C1	With Crabs	5	N1C1	6.15	88.4	5	27.3	3.1	NA	NA	NA
303	2018	Jun.	Jun. 2018	N1	C1	With Crabs	5	N1C1	5.02	79.7	7	20.3	2.8	NA	NA	NA
304	2018	Jun.	Jun. 2018	N1	C1	With Crabs	5	N1C1	5.63	71.1	6	24.4	2	NA	NA	NA
305	2018	Jun.	Jun. 2018	N1	C1	With Crabs	5	N1C1	4.88	88.4	6	25.9	2.9	NA	NA	NA
306	2018	Jun.	Jun. 2018	N1	C1	With Crabs	5	N1C1	4.81	60.3	6	16.6	2.3	NA	NA	NA
307	2018	Jun.	Jun. 2018	N1	C1	With Crabs	5	N1C1	4.01	13.4	0	0	0	NA	NA	NA
308	2018	Jun.	Jun. 2018	N1	C1	With Crabs	5	N1C1	3.88	17.3	0	0	0	NA	NA	NA
309	2018	Jun.	Jun. 2018	N1	C1	With Crabs	5	N1C1	4.94	17.8	1	7.1	0.6	NA	NA	NA
310	2018	Jun.	Jun. 2018	N1	C1	With Crabs	5	N1C1	4.5	6.1	0	0	0	NA	NA	NA
311	2018	Jun.	Jun. 2018	N1	C2	Without Crabs	1	N1C2	6.91	101.3	8	36.2	3.1	NA	NA	NA
312	2018	Jun.	Jun. 2018	N1	C2	Without Crabs	1	N1C2	5.09	93.1	8	36.5	3.7	NA	NA	NA
313	2018	Jun.	Jun. 2018	N1	C2	Without Crabs	1	N1C2	4.85	69.8	5	20.3	2.9	NA	NA	NA
314	2018	Jun.	Jun. 2018	N1	C2	Without Crabs	1	N1C2	5.42	76.5	5	21.3	2.6	NA	NA	NA
315	2018	Jun.	Jun. 2018	N1	C2	Without Crabs	1	N1C2	4.02	47.1	4	16.4	2.1	NA	NA	NA
316	2018	Jun.	Jun. 2018	N1	C2	Without Crabs	1	N1C2	6.11	96.1	7	28.4	3.2	NA	NA	NA
317	2018	Jun.	Jun. 2018	N1	C2	Without Crabs	1	N1C2	4.47	55.7	6	34.7	2	NA	NA	NA
318	2018	Jun.	Jun. 2018	N1	C2	Without Crabs	1	N1C2	5.06	54.6	4	15.1	1.9	NA	NA	NA
319	2018	Jun.	Jun. 2018	N1	C2	Without Crabs	1	N1C2	3.64	26.3	4	9.9	1.5	NA	NA	NA
320	2018	Jun.	Jun. 2018	N0	C2	Without Crabs	2	N0C2	4.95	86.4	9	20.6	2.7	NA	NA	NA
321	2018	Jun.	Jun. 2018	N0	C2	Without Crabs	2	N0C2	5.72	100.9	9	24.5	2.8	NA	NA	NA
322	2018	Jun.	Jun. 2018	N0	C2	Without Crabs	2	N0C2	5.56	91.6	7	32.1	3.5	NA	NA	NA
323	2018	Jun.	Jun. 2018	N0	C2	Without Crabs	2	N0C2	4.69	75.7	6	22.2	1.8	NA	NA	NA
324	2018	Jun.	Jun. 2018	N0	C2	Without Crabs	2	N0C2	4.29	50.3	5	14.2	1.9	NA	NA	NA
325	2018	Jun.	Jun. 2018	N0	C2	Without Crabs	2	N0C2	4.44	35.7	2	10.3	0.7	NA	NA	NA
326	2018	Jun.	Jun. 2018	N0	C2	Without Crabs	2	N0C2	3.92	29.9	2	13.3	1.9	NA	NA	NA
327	2018	Jun.	Jun. 2018	N0	C2	Without Crabs	2	N0C2	3.47	42.7	2	15.6	1.5	NA	NA	NA
328	2018	Jun.	Jun. 2018	N0	C2	Without Crabs	2	N0C2	4.79	43.5	0	0	0	NA	NA	NA
329	2018	Jun.	Jun. 2018	N0	C2	Without Crabs	2	N0C2	6.32	61.3	5	10.9	1.3	NA	NA	NA
330	2018	Jun.	Jun. 2018	N0	C2	Without Crabs	2	N0C2	4.85	51.3	6	17.7	1.8	NA	NA	NA
331	2018	Jun.	Jun. 2018	N0	C2	Without Crabs	2	N0C2	3.98	43.3	4	15.5	1.9	NA	NA	NA
332	2018	Jun.	Jun. 2018	N0	C2	Without Crabs	2	N0C2	4.57	45.1	5	15.6	1.9	NA	NA	NA
333	2018	Jun.	Jun. 2018	N0	C2	Without Crabs	2	N0C2	7.27	46.1	3	14.3	2.4	NA	NA	NA
334	2018	Jun.	Jun. 2018	N0	C2	Without Crabs	2	N0C2	4.64	56.5	5	19.2	2.5	NA	NA	NA
335	2018	Jun.	Jun. 2018	N0	C2	Without Crabs	2	N0C2	3.51	19.5	1	4.8	0.9	NA	NA	NA
336	2018	Jun.	Jun. 2018	N1	C2	Without Crabs	2	N1C2	4.93	60.3	5	23.3	2.6	NA	NA	NA
337	2018	Jun.	Jun. 2018	N1	C2	Without Crabs	2	N1C2	4.67	60.1	4	22.4	2.7	NA	NA	NA
338	2018	Jun.	Jun. 2018	N1	C2	Without Crabs	2	N1C2	6.78	88.4	7	28.8	2.9	NA	NA	NA
339	2018	Jun.	Jun. 2018	N1	C2	Without Crabs	2	N1C2	5.94	57.1	7	17.1	2.3	NA	NA	NA
340	2018	Jun.	Jun. 2018	N1	C2	Without Crabs	2	N1C2	5.18	78.4	6	27.4	2.7	NA	NA	NA
341	2018	Jun.	Jun. 2018	N1	C2	Without Crabs	2	N1C2	5.97	83.1	6	32.2	3.4	NA	NA	NA
342	2018	Jun.	Jun. 2018	N1	C2	Without Crabs	2	N1C2	5.73	76.6	4	30.4	3.1	NA	NA	NA
343	2018	Jun.	Jun. 2018	N1	C2	Without Crabs	2	N1C2	6.07	59.8	5	22.3	2.1	NA	NA	NA
344	2018	Jun.	Jun. 2018	N1	C2	Without Crabs	2	N1C2	6.77	70.4	7	28.1	3.3	NA	NA	NA
345	2018	Jun.	Jun. 2018	N1	C2	Without Crabs	2	N1C2	7.42	102.2	7	33.2	3.4	NA	NA	NA
346	2018	Jun.	Jun. 2018	N1	C2	Without Crabs	2	N1C2	4.34	55.9	5	21.1	2.4	NA	NA	NA
347	2018	Jun.	Jun. 2018	N1	C2	Without Crabs	2	N1C2	3.7	46.9	3	18.4	2.2	NA	NA	NA
348	2018	Jun.	Jun. 2018	N0	C2	Without Crabs	3	N0C2	5.06	73.6	5	28.2	3.3	NA	NA	NA
349	2018	Jun.	Jun. 2018	N0	C2	Without Crabs	3	N0C2	7.76	106.7	8	35.9	3.8	NA	NA	NA
350	2018	Jun.	Jun. 2018	N0	C2	Without Crabs	3	N0C2	7.3	89.4	7	33.4	3.7	NA	NA	NA
351	2018	Jun.	Jun. 2018	N0	C2	Without Crabs	3	N0C2	7.62	105.6	8	37.2	4.2	NA	NA	NA
352	2018	Jun.	Jun. 2018	N0	C2	Without Crabs	3	N0C2	6.78	98.4	7	33.2	3.8	NA	NA	NA
353	2018	Jun.	Jun. 2018	N0	C2	Without Crabs	3	N0C2	5.45	43.7	3	17.8	1.8	NA	NA	NA
354	2018	Jun.	Jun. 2018	N0	C2	Without Crabs	3	N0C2	5.59	17.4	0	0	0	NA	NA	NA
355	2018	Jun.	Jun. 2018	N0	C2	Without Crabs	3	N0C2	4.1	22.1	1	7.3	1.2	NA	NA	NA
356	2018	Jun.	Jun. 2018	N0	C2	Without Crabs	3	N0C2	5.57	49.2	4	21.1	2.2	NA	NA	NA
357	2018	Jun.	Jun. 2018	N0	C2	Without Crabs	3	N0C2	4.83	44.6	4	20.1	2.3	NA	NA	NA
358	2018	Jun.	Jun. 2018	N1	C2	Without Crabs	3	N1C2	3.95	48.8	4	18.1	2.2	NA	NA	NA
359	2018	Jun.	Jun. 2018	N1	C2	Without Crabs	3	N1C2	4.64	55.7	5	17.6	2.2	NA	NA	NA
360	2018	Jun.	Jun. 2018	N1	C2	Without Crabs	3	N1C2	4.01	62.3	5	22.3	2.4	NA	NA	NA
361	2018	Jun.	Jun. 2018	N1	C2	Without Crabs	3	N1C2	4.31	69.9	6	20.1	2.5	NA	NA	NA
362	2018	Jun.	Jun. 2018	N1	C2	Without Crabs	3	N1C2	4.9	85.2	6	21.4	2.9	NA	NA	NA
363	2018	Jun.	Jun. 2018	N1	C2	Without Crabs	3	N1C2	6.33	95.9	7	25.3	3.1	NA	NA	NA
364	2018	Jun.	Jun. 2018	N1	C2	Without Crabs	3	N1C2	5.95	83.1	8	19.1	2.6	NA	NA	NA
365	2018	Jun.	Jun. 2018	N1	C2	Without Crabs	3	N1C2	4.22	68.7	6	20.4	2.7	NA	NA	NA
366	2018	Jun.	Jun. 2018	N1	C2	Without Crabs	3	N1C2	2.91	25.9	2	10.7	1.1	NA	NA	NA
367	2018	Jun.	Jun. 2018	N1	C2	Without Crabs	3	N1C2	3.81	21.4	1	4.7	1.1	NA	NA	NA
368	2018	Jun.	Jun. 2018	N1	C2	Without Crabs	3	N1C2	4.22	54.2	4	18.4	1.8	NA	NA	NA
369	2018	Jun.	Jun. 2018	N1	C2	Without Crabs	3	N1C2	2.62	38.8	3	14.3	1.7	NA	NA	NA
370	2018	Jun.	Jun. 2018	N1	C2	Without Crabs	3	N1C2	2.58	30.3	2	10.1	1.3	NA	NA	NA
371	2018	Jun.	Jun. 2018	N1	C2	Without Crabs	3	N1C2	3.77	25.4	2	6.6	1.2	NA	NA	NA
372	2018	Jun.	Jun. 2018	N1	C2	Without Crabs	3	N1C2	3.3	43.6	4	16.8	2.7	NA	NA	NA
373	2018	Jun.	Jun. 2018	N1	C2	Without Crabs	3	N1C2	2.21	4.3	0	0	0	NA	NA	NA
374	2018	Jun.	Jun. 2018	N0	C2	Without Crabs	4	N0C2	4.1	43.2	4	12.2	1.4	NA	NA	NA
375	2018	Jun.	Jun. 2018	N0	C2	Without Crabs	4	N0C2	4.69	73.4	8	23.4	2.9	NA	NA	NA
376	2018	Jun.	Jun. 2018	N0	C2	Without Crabs	4	N0C2	4.53	82.3	9	23.2	3.4	NA	NA	NA
377	2018	Jun.	Jun. 2018	N0	C2	Without Crabs	4	N0C2	6.22	115.8	11	33.4	3.6	NA	NA	NA
378	2018	Jun.	Jun. 2018	N0	C2	Without Crabs	4	N0C2	4.67	85.7	8	25.2	3.1	NA	NA	NA
379	2018	Jun.	Jun. 2018	N0	C2	Without Crabs	4	N0C2	4.82	72.4	7	17.2	1.9	NA	NA	NA
380	2018	Jun.	Jun. 2018	N0	C2	Without Crabs	4	N0C2	5.22	81.7	8	24.2	3.2	NA	NA	NA
381	2018	Jun.	Jun. 2018	N0	C2	Without Crabs	4	N0C2	4.95	76.5	8	22.6	2.8	NA	NA	NA
382	2018	Jun.	Jun. 2018	N0	C2	Without Crabs	4	N0C2	4.16	62.4	4	17.9	1.4	NA	NA	NA
383	2018	Jun.	Jun. 2018	N0	C2	Without Crabs	4	N0C2	4.62	62.3	6	23.6	2.2	NA	NA	NA
384	2018	Jun.	Jun. 2018	N0	C2	Without Crabs	4	N0C2	5.33	44.6	5	16.6	1.8	NA	NA	NA
385	2018	Jun.	Jun. 2018	N0	C2	Without Crabs	4	N0C2	3.53	61.3	5	19.2	1.8	NA	NA	NA
386	2018	Jun.	Jun. 2018	N0	C2	Without Crabs	4	N0C2	4.67	23.2	0	0	0	NA	NA	NA
387	2018	Jun.	Jun. 2018	N0	C2	Without Crabs	4	N0C2	5.06	66.7	7	22.3	3.1	NA	NA	NA
388	2018	Jun.	Jun. 2018	N0	C2	Without Crabs	4	N0C2	5.31	61.2	5	18.3	2.8	NA	NA	NA
389	2018	Jun.	Jun. 2018	N0	C2	Without Crabs	4	N0C2	3.54	14.6	1	1.6	0.6	NA	NA	NA
390	2018	Jun.	Jun. 2018	N0	C2	Without Crabs	4	N0C2	2	51.2	6	17.3	2.6	NA	NA	NA
391	2018	Jun.	Jun. 2018	N0	C2	Without Crabs	4	N0C2	1.38	12.3	0	0	0	NA	NA	NA
392	2018	Jun.	Jun. 2018	N1	C2	Without Crabs	5	N1C2	5.99	72	8	19.4	2.2	NA	NA	NA
393	2018	Jun.	Jun. 2018	N1	C2	Without Crabs	5	N1C2	4.85	83.4	8	20.6	2.1	NA	NA	NA
394	2018	Jun.	Jun. 2018	N1	C2	Without Crabs	5	N1C2	5.13	56.8	6	19.7	2.2	NA	NA	NA
395	2018	Jun.	Jun. 2018	N1	C2	Without Crabs	5	N1C2	6.64	76.4	7	25.2	2.6	NA	NA	NA
396	2018	Jun.	Jun. 2018	N1	C2	Without Crabs	5	N1C2	5.27	72.3	7	19.2	2.3	NA	NA	NA
397	2018	Jun.	Jun. 2018	N1	C2	Without Crabs	5	N1C2	5.73	55.8	7	21.2	2.9	NA	NA	NA
398	2018	Jun.	Jun. 2018	N1	C2	Without Crabs	5	N1C2	4.24	71.4	6	19.6	2.3	NA	NA	NA
399	2018	Jun.	Jun. 2018	N1	C2	Without Crabs	5	N1C2	4.04	48.4	5	18.4	1.7	NA	NA	NA
400	2018	Jun.	Jun. 2018	N1	C2	Without Crabs	5	N1C2	3.76	12.3	0	0	0	NA	NA	NA
401	2018	Jun.	Jun. 2018	N1	C2	Without Crabs	5	N1C2	7.06	87.1	7	20.8	2.7	NA	NA	NA
402	2018	Jun.	Jun. 2018	N1	C2	Without Crabs	5	N1C2	6.93	41.1	4	11.2	2.2	NA	NA	NA
403	2018	Jun.	Jun. 2018	N1	C2	Without Crabs	4	N1C2	4.04	50.2	5	14.1	2.2	NA	NA	NA
404	2018	Jun.	Jun. 2018	N1	C2	Without Crabs	4	N1C2	5.16	65.5	6	18.9	2.4	NA	NA	NA
405	2018	Jun.	Jun. 2018	N1	C2	Without Crabs	4	N1C2	5.08	84.7	8	26.8	2.9	NA	NA	NA
406	2018	Jun.	Jun. 2018	N1	C2	Without Crabs	4	N1C2	4.04	25.5	2	13	2	NA	NA	NA
407	2018	Jun.	Jun. 2018	N1	C2	Without Crabs	4	N1C2	4.28	85.4	8	23.5	2.6	NA	NA	NA
408	2018	Jun.	Jun. 2018	N1	C2	Without Crabs	4	N1C2	6.27	65.3	9	26.7	3.3	NA	NA	NA
409	2018	Jun.	Jun. 2018	N1	C2	Without Crabs	4	N1C2	5.39	96.1	9	27.9	2.3	NA	NA	NA
410	2018	Jun.	Jun. 2018	N1	C2	Without Crabs	4	N1C2	3.25	17.5	3	9.5	1.3	NA	NA	NA
411	2018	Jun.	Jun. 2018	N1	C2	Without Crabs	4	N1C2	3.86	35.7	3	11.3	1.4	NA	NA	NA
412	2018	Jun.	Jun. 2018	N1	C2	Without Crabs	4	N1C2	5.64	49.1	3	13.5	2	NA	NA	NA
413	2018	Jun.	Jun. 2018	N1	C2	Without Crabs	4	N1C2	3.08	25.5	1	10.9	1.4	NA	NA	NA
414	2018	Jun.	Jun. 2018	N1	C2	Without Crabs	4	N1C2	2.71	32.1	3	12.2	1.3	NA	NA	NA
415	2018	Jun.	Jun. 2018	N1	C2	Without Crabs	4	N1C2	3.6	47.6	4	25.1	2.3	NA	NA	NA
416	2018	Jun.	Jun. 2018	N1	C2	Without Crabs	4	N1C2	3.4	49.4	4	22.7	2.2	NA	NA	NA
417	2018	Jun.	Jun. 2018	N1	C2	Without Crabs	4	N1C2	4.11	35.3	3	13.1	1.4	NA	NA	NA
418	2018	Jun.	Jun. 2018	N1	C2	Without Crabs	4	N1C2	3.08	32	3	11.7	1.1	NA	NA	NA
419	2018	Jun.	Jun. 2018	N1	C2	Without Crabs	4	N1C2	2.97	37	3	11	1.2	NA	NA	NA
420	2018	Jun.	Jun. 2018	N1	C2	Without Crabs	4	N1C2	3.25	15.8	2	12.2	1.4	NA	NA	NA
421	2018	Jun.	Jun. 2018	N1	C2	Without Crabs	4	N1C2	5.99	52.1	4	15.2	2.3	NA	NA	NA
422	2018	Jun.	Jun. 2018	N1	C2	Without Crabs	4	N1C2	2.44	20	3	7	0.9	NA	NA	NA
423	2018	Jun.	Jun. 2018	N0	C1	With Crabs	1	N0C1	5.51	80	5	29.2	3.1	NA	NA	NA
424	2018	Jun.	Jun. 2018	N0	C1	With Crabs	1	N0C1	6.76	75.2	5	26.8	3.3	NA	NA	NA
425	2018	Jun.	Jun. 2018	N0	C1	With Crabs	1	N0C1	4.79	68.1	6	17.4	2.8	NA	NA	NA
426	2018	Jun.	Jun. 2018	N0	C1	With Crabs	1	N0C1	6.2	96.7	5	28.6	3.8	NA	NA	NA
427	2018	Jun.	Jun. 2018	N0	C1	With Crabs	1	N0C1	5.48	95.6	6	31.2	3.6	NA	NA	NA
428	2018	Jun.	Jun. 2018	N0	C1	With Crabs	1	N0C1	6.9	83	6	21.6	3.2	NA	NA	NA
429	2018	Jun.	Jun. 2018	N0	C1	With Crabs	1	N0C1	4.98	83.9	5	27.7	3.2	NA	NA	NA
430	2018	Jun.	Jun. 2018	N0	C1	With Crabs	1	N0C1	5.54	79.4	9	22.4	2.8	NA	NA	NA
431	2018	Jun.	Jun. 2018	N0	C1	With Crabs	1	N0C1	5.63	68.7	7	23.2	2.6	NA	NA	NA
432	2018	Jun.	Jun. 2018	N0	C1	With Crabs	1	N0C1	6.67	37.8	1	12.6	1.8	NA	NA	NA
433	2018	Jun.	Jun. 2018	N0	C1	With Crabs	1	N0C1	6.19	20.2	1	7.6	1.9	NA	NA	NA
434	2018	Jun.	Jun. 2018	N0	C1	With Crabs	1	N0C1	4.3	37.3	2	6.2	1.3	NA	NA	NA
435	2018	Jun.	Jun. 2018	N0	C1	With Crabs	1	N0C1	5.3	46.2	2	17.2	2.3	NA	NA	NA
436	2018	Jun.	Jun. 2018	N0	C1	With Crabs	1	N0C1	3.49	19.4	0	0	0	NA	NA	NA
437	2018	Jun.	Jun. 2018	N0	C1	With Crabs	1	N0C1	5	33.9	2	2.9	1.5	NA	NA	NA
438	2018	Jun.	Jun. 2018	N0	C1	With Crabs	1	N0C1	2.87	17.9	0	0	0	NA	NA	NA
439	2018	Jun.	Jun. 2018	N0	C1	With Crabs	1	N0C1	3.33	83.4	4	16.9	2.5	NA	NA	NA
440	2018	Jun.	Jun. 2018	N0	C1	With Crabs	1	N0C1	5.44	4.4	0	0	0	NA	NA	NA
441	2018	Jun.	Jun. 2018	N1	C1	With Crabs	1	N1C1	4.53	63.7	5	21.5	2.7	NA	NA	NA
442	2018	Jun.	Jun. 2018	N1	C1	With Crabs	1	N1C1	4.25	74.3	8	23.3	2.7	NA	NA	NA
443	2018	Jun.	Jun. 2018	N1	C1	With Crabs	1	N1C1	5.76	78.6	5	17.1	2.1	NA	NA	NA
444	2018	Jun.	Jun. 2018	N1	C1	With Crabs	1	N1C1	4.68	90.7	6	23.3	2.7	NA	NA	NA
445	2018	Jun.	Jun. 2018	N1	C1	With Crabs	1	N1C1	4.88	69.4	4	16.3	2.1	NA	NA	NA
446	2018	Jun.	Jun. 2018	N1	C1	With Crabs	1	N1C1	5.65	95.3	6	36.9	3.4	NA	NA	NA
447	2018	Jun.	Jun. 2018	N1	C1	With Crabs	1	N1C1	6.72	107.6	9	34.3	2.9	NA	NA	NA
448	2018	Jun.	Jun. 2018	N1	C1	With Crabs	1	N1C1	4.85	61.3	4	14.9	2.3	NA	NA	NA
449	2018	Jun.	Jun. 2018	N1	C1	With Crabs	1	N1C1	5.18	45.7	2	14.4	1.9	NA	NA	NA
450	2018	Jun.	Jun. 2018	N1	C1	With Crabs	1	N1C1	4.53	31.9	1	8.1	1.4	NA	NA	NA
451	2018	Jun.	Jun. 2018	N1	C1	With Crabs	1	N1C1	5.21	54.8	4	18.8	1.9	NA	NA	NA
452	2018	Jun.	Jun. 2018	N1	C1	With Crabs	1	N1C1	5.37	20.3	0	0	0	NA	NA	NA
453	2018	Jun.	Jun. 2018	N1	C1	With Crabs	1	N1C1	5.61	14.2	1	4.6	0.4	NA	NA	NA
454	2018	Jun.	Jun. 2018	N0	C1	With Crabs	3	N0C1	3.85	52.9	4	23.9	2.5	NA	NA	NA
455	2018	Jun.	Jun. 2018	N0	C1	With Crabs	3	N0C1	5	73.1	5	29.6	3.3	NA	NA	NA
456	2018	Jun.	Jun. 2018	N0	C1	With Crabs	3	N0C1	5.32	81.2	6	30.4	3.3	NA	NA	NA
457	2018	Jun.	Jun. 2018	N0	C1	With Crabs	3	N0C1	7.65	97.7	7	33.4	3.7	NA	NA	NA
458	2018	Jun.	Jun. 2018	N0	C1	With Crabs	3	N0C1	4.25	71.2	5	28.5	2.8	NA	NA	NA
459	2018	Jun.	Jun. 2018	N0	C1	With Crabs	3	N0C1	6.3	68.8	6	26.4	2.8	NA	NA	NA
460	2018	Jun.	Jun. 2018	N0	C1	With Crabs	3	N0C1	9.21	90.4	8	34.8	3.4	NA	NA	NA
461	2018	Jun.	Jun. 2018	N0	C1	With Crabs	3	N0C1	7.16	75.4	7	31.4	3.9	NA	NA	NA
462	2018	Jun.	Jun. 2018	N0	C1	With Crabs	3	N0C1	5.31	83.4	5	30.8	3.2	NA	NA	NA
463	2018	Jun.	Jun. 2018	N0	C1	With Crabs	3	N0C1	3.21	11.3	0	0	0	NA	NA	NA
464	2018	Jun.	Jun. 2018	N0	C1	With Crabs	3	N0C1	6.06	47.1	2	18.9	1.3	NA	NA	NA
465	2018	Jun.	Jun. 2018	N1	C1	With Crabs	2	N1C1	5.94	84.4	5	28.9	3	NA	NA	NA
466	2018	Jun.	Jun. 2018	N1	C1	With Crabs	2	N1C1	5.78	78.6	6	31.7	3.3	NA	NA	NA
467	2018	Jun.	Jun. 2018	N1	C1	With Crabs	2	N1C1	5.51	76.9	6	31.9	3.1	NA	NA	NA
468	2018	Jun.	Jun. 2018	N1	C1	With Crabs	2	N1C1	5.13	61.3	4	19.5	2.6	NA	NA	NA
469	2018	Jun.	Jun. 2018	N1	C1	With Crabs	2	N1C1	6.85	91.3	8	30.9	3.3	NA	NA	NA
470	2018	Jun.	Jun. 2018	N1	C1	With Crabs	2	N1C1	5.08	58.9	4	21.3	2.6	NA	NA	NA
471	2018	Jun.	Jun. 2018	N1	C1	With Crabs	2	N1C1	6.61	12.3	1	4.5	0.3	NA	NA	NA
472	2018	Jun.	Jun. 2018	N1	C1	With Crabs	3	N1C1	4.05	75.3	4	22.9	2.4	NA	NA	NA
473	2018	Jun.	Jun. 2018	N1	C1	With Crabs	3	N1C1	4.01	70.4	6	19.4	2.2	NA	NA	NA
474	2018	Jun.	Jun. 2018	N1	C1	With Crabs	3	N1C1	4.23	91.5	7	23.4	2.8	NA	NA	NA
475	2018	Jun.	Jun. 2018	N1	C1	With Crabs	3	N1C1	6.03	95.5	8	26.3	3	NA	NA	NA
476	2018	Jun.	Jun. 2018	N1	C1	With Crabs	3	N1C1	3.6	44.5	4	17.8	2.3	NA	NA	NA
477	2018	Jun.	Jun. 2018	N1	C1	With Crabs	3	N1C1	5.02	89.6	8	19.8	2.3	NA	NA	NA
478	2018	Jun.	Jun. 2018	N1	C1	With Crabs	3	N1C1	6.32	78	6	30.1	3.1	NA	NA	NA
479	2018	Jun.	Jun. 2018	N1	C1	With Crabs	3	N1C1	5.78	69.9	4	21.1	2.3	NA	NA	NA
480	2018	Jun.	Jun. 2018	N1	C1	With Crabs	3	N1C1	3.11	9.2	0	0	0	NA	NA	NA
481	2018	Jun.	Jun. 2018	N1	C1	With Crabs	3	N1C1	4.26	20.1	0	0	0	NA	NA	NA
482	2018	Jun.	Jun. 2018	N1	C1	With Crabs	3	N1C1	4.15	4.9	0	0	0	NA	NA	NA
483	2018	Jun.	Jun. 2018	N1	C1	With Crabs	3	N1C1	4.37	27.2	0	0	0	NA	NA	NA
484	2018	Jun.	Jun. 2018	N1	C1	With Crabs	3	N1C1	5.23	33.5	1	13.7	2.2	NA	NA	NA
485	2018	Jun.	Jun. 2018	N1	C1	With Crabs	3	N1C1	3.43	15.9	2	6.4	0.5	NA	NA	NA
486	2018	Jun.	Jun. 2018	N0	C1	With Crabs	2	N0C1	6	86.5	6	32.3	3.5	NA	NA	NA
487	2018	Jun.	Jun. 2018	N0	C1	With Crabs	2	N0C1	7.17	94.5	6	33.9	3.6	NA	NA	NA
488	2018	Jun.	Jun. 2018	N0	C1	With Crabs	2	N0C1	5.01	51.2	5	15.3	2	NA	NA	NA
489	2018	Jun.	Jun. 2018	N0	C1	With Crabs	2	N0C1	5.43	48.1	2	13.5	2.4	NA	NA	NA
490	2018	Jun.	Jun. 2018	N0	C1	With Crabs	2	N0C1	5.55	68.8	5	25.5	3	NA	NA	NA
491	2018	Jun.	Jun. 2018	N0	C1	With Crabs	2	N0C1	4.19	67.9	3	28.4	2.1	NA	NA	NA
492	2018	Jun.	Jun. 2018	N0	C1	With Crabs	2	N0C1	6.8	59.3	4	12.2	2.4	NA	NA	NA
493	2018	Jun.	Jun. 2018	N0	C1	With Crabs	2	N0C1	4.2	15.8	1	3.4	0.6	NA	NA	NA
494	2018	Jun.	Jun. 2018	N0	C1	With Crabs	2	N0C1	3.9	27.8	0	0	0	NA	NA	NA
495	2018	Jun.	Jun. 2018	N0	C1	With Crabs	2	N0C1	4.94	23.4	1	9	1.2	NA	NA	NA
496	2018	Jun.	Jun. 2018	N0	C2	Without Crabs	5	N0C2	4.72	20.9	1	10.5	1.9	NA	NA	NA
497	2018	Jun.	Jun. 2018	N0	C2	Without Crabs	5	N0C2	4.57	50.2	4	16	1.8	NA	NA	NA
498	2018	Jun.	Jun. 2018	N0	C2	Without Crabs	5	N0C2	6.43	95.3	8	27.6	3	NA	NA	NA
499	2018	Jun.	Jun. 2018	N0	C2	Without Crabs	5	N0C2	4.85	35.9	0	0	0	NA	NA	NA
500	2018	Jun.	Jun. 2018	N0	C2	Without Crabs	5	N0C2	4.95	77	7	21.7	2.6	NA	NA	NA
501	2018	Jun.	Jun. 2018	N0	C2	Without Crabs	5	N0C2	5.08	77.6	8	17.3	2.3	NA	NA	NA
502	2018	Jun.	Jun. 2018	N0	C2	Without Crabs	5	N0C2	4.43	76.2	8	22.5	2.4	NA	NA	NA
503	2018	Jun.	Jun. 2018	N0	C2	Without Crabs	5	N0C2	5.78	79.9	7	23.7	2.8	NA	NA	NA
504	2018	Jun.	Jun. 2018	N0	C2	Without Crabs	5	N0C2	4.72	64.5	5	23.2	2.5	NA	NA	NA
505	2018	Jun.	Jun. 2018	N0	C2	Without Crabs	5	N0C2	4.2	41.9	3	15	1.6	NA	NA	NA
506	2018	Jun.	Jun. 2018	N0	C2	Without Crabs	5	N0C2	2.88	21.4	5	4.7	0.6	NA	NA	NA
507	2018	Jun.	Jun. 2018	N0	C2	Without Crabs	5	N0C2	4.24	51.5	4	12.3	1.9	NA	NA	NA
508	2018	Jun.	Jun. 2018	N0	C2	Without Crabs	5	N0C2	3.44	36.4	3	10.7	1.6	NA	NA	NA
509	2018	Jun.	Jun. 2018	N0	C2	Without Crabs	5	N0C2	3.3	25	2	7.9	1.1	NA	NA	NA
510	2018	Jun.	Jun. 2018	N0	C2	Without Crabs	5	N0C2	1.53	8.8	1	3.1	0.5	NA	NA	NA
511	2018	Jun.	Jun. 2018	N0	C2	Without Crabs	1	N0C2	5.12	100.4	7	22.7	2.6	NA	NA	NA
512	2018	Jun.	Jun. 2018	N0	C2	Without Crabs	1	N0C2	4.92	71.1	4	26.7	2.9	NA	NA	NA
513	2018	Jun.	Jun. 2018	N0	C2	Without Crabs	1	N0C2	4.04	48.7	3	18.4	2.1	NA	NA	NA
514	2018	Jun.	Jun. 2018	N0	C2	Without Crabs	1	N0C2	5.27	72.2	5	19.4	2.3	NA	NA	NA
515	2018	Jun.	Jun. 2018	N0	C2	Without Crabs	1	N0C2	4.91	93.3	8	27.8	2.9	NA	NA	NA
516	2018	Jun.	Jun. 2018	N0	C2	Without Crabs	1	N0C2	4.75	73.9	5	20.3	2.3	NA	NA	NA
517	2018	Jun.	Jun. 2018	N0	C2	Without Crabs	1	N0C2	5.78	86.9	6	26.5	2.9	NA	NA	NA
518	2018	Jun.	Jun. 2018	N0	C2	Without Crabs	1	N0C2	4.18	49.6	5	19.2	1.8	NA	NA	NA
519	2018	Jun.	Jun. 2018	N0	C2	Without Crabs	1	N0C2	4.85	33.9	4	10.3	1.8	NA	NA	NA
520	2018	Jun.	Jun. 2018	N0	C2	Without Crabs	1	N0C2	3.65	14.8	2	8.1	1.1	NA	NA	NA
521	2018	Jun.	Jun. 2018	N0	C2	Without Crabs	1	N0C2	3.96	45.7	4	19.6	1.9	NA	NA	NA
522	2018	Jun.	Jun. 2018	N0	C2	Without Crabs	1	N0C2	5.21	10.3	1	3.3	0.6	NA	NA	NA
523	2018	Jun.	Jun. 2018	N0	C2	Without Crabs	1	N0C2	5.44	39.8	4	13.3	1.8	NA	NA	NA
524	2018	Jun.	Jun. 2018	N0	C2	Without Crabs	1	N0C2	3.69	45.5	4	18.6	2.1	NA	NA	NA
525	2018	Jun.	Jun. 2018	N0	C2	Without Crabs	1	N0C2	3.97	30.1	2	8.9	1.1	NA	NA	NA
526	2018	Jun.	Jun. 2018	N0	C2	Without Crabs	1	N0C2	4.29	52.7	3	11.8	1.6	NA	NA	NA
527	2018	Jun.	Jun. 2018	N0	C2	Without Crabs	1	N0C2	2.07	5.2	0	0	0	NA	NA	NA
528	2018	Jun.	Jun. 2018	N0	C2	Without Crabs	1	N0C2	5.25	3.5	0	0	0	NA	NA	NA
529	2018	Jun.	Jun. 2018	N0	C0	With Crabs	1	N0C0	4.56	74.1	7	15.8	2.2	NA	NA	NA
530	2018	Jun.	Jun. 2018	N0	C0	With Crabs	1	N0C0	5.64	66.9	4	17.2	2.4	NA	NA	NA
531	2018	Jun.	Jun. 2018	N0	C0	With Crabs	1	N0C0	7.34	82.3	6	22.2	2.6	NA	NA	NA
532	2018	Jun.	Jun. 2018	N0	C0	With Crabs	1	N0C0	5.61	76.6	7	24.7	2.3	NA	NA	NA
533	2018	Jun.	Jun. 2018	N0	C0	With Crabs	1	N0C0	6.63	97.3	9	24.2	2.6	NA	NA	NA
534	2018	Jun.	Jun. 2018	N0	C0	With Crabs	1	N0C0	5.93	45.1	5	16.2	1.7	NA	NA	NA
535	2018	Jun.	Jun. 2018	N0	C0	With Crabs	1	N0C0	4.24	27.3	1	10.8	0.8	NA	NA	NA
536	2018	Jun.	Jun. 2018	N0	C0	With Crabs	1	N0C0	4.23	18.9	0	0	0	NA	NA	NA
537	2018	Jun.	Jun. 2018	N0	C0	With Crabs	1	N0C0	5.62	15.4	0	0	0	NA	NA	NA
538	2018	Jun.	Jun. 2018	N0	C0	With Crabs	1	N0C0	6.37	12.8	0	0	0	NA	NA	NA
539	2018	Jun.	Jun. 2018	N1	C0	With Crabs	1	N1C0	4.21	59.4	6	14.7	2.4	NA	NA	NA
540	2018	Jun.	Jun. 2018	N1	C0	With Crabs	1	N1C0	3.77	57.8	6	21.1	2.1	NA	NA	NA
541	2018	Jun.	Jun. 2018	N1	C0	With Crabs	1	N1C0	6.85	92.7	9	26.9	1.8	NA	NA	NA
542	2018	Jun.	Jun. 2018	N1	C0	With Crabs	1	N1C0	4.8	99.4	9	25.9	2.7	NA	NA	NA
543	2018	Jun.	Jun. 2018	N1	C0	With Crabs	1	N1C0	5.38	77.2	6	22.4	2.7	NA	NA	NA
544	2018	Jun.	Jun. 2018	N1	C0	With Crabs	1	N1C0	5.46	91.3	9	21.9	2.4	NA	NA	NA
545	2018	Jun.	Jun. 2018	N1	C0	With Crabs	1	N1C0	4.68	55.6	5	14.3	2.1	NA	NA	NA
546	2018	Jun.	Jun. 2018	N1	C0	With Crabs	1	N1C0	5.83	62.6	7	20.8	2.2	NA	NA	NA
547	2018	Jun.	Jun. 2018	N1	C0	With Crabs	1	N1C0	5.82	71.3	7	22.8	2.9	NA	NA	NA
548	2018	Jun.	Jun. 2018	N1	C0	With Crabs	1	N1C0	4.74	86.2	8	24.9	2.4	NA	NA	NA
549	2018	Jun.	Jun. 2018	N1	C0	With Crabs	1	N1C0	3.95	28.8	0	0	0	NA	NA	NA
550	2018	Jun.	Jun. 2018	N1	C0	With Crabs	1	N1C0	3.79	29	1	8.4	1.3	NA	NA	NA
551	2018	Jun.	Jun. 2018	N1	C0	With Crabs	1	N1C0	3.62	40.2	4	13	1.6	NA	NA	NA
552	2018	Jun.	Jun. 2018	N1	C0	With Crabs	1	N1C0	5.35	33.5	2	9.6	0.8	NA	NA	NA
553	2018	Jun.	Jun. 2018	N1	C0	With Crabs	1	N1C0	4.48	44.5	3	14.6	1.2	NA	NA	NA
554	2018	Jun.	Jun. 2018	N1	C0	With Crabs	1	N1C0	4.34	30.8	0	0	0	NA	NA	NA
555	2018	Jun.	Jun. 2018	N1	C0	With Crabs	1	N1C0	5.09	31.6	1	7.5	1.1	NA	NA	NA
556	2018	Jun.	Jun. 2018	N1	C0	With Crabs	1	N1C0	3.61	59.1	3	18.5	2.7	NA	NA	NA
557	2018	Jun.	Jun. 2018	N0	C0	With Crabs	2	N0C0	5.06	95.6	10	26.6	3.2	NA	NA	NA
558	2018	Jun.	Jun. 2018	N0	C0	With Crabs	2	N0C0	5.47	62.3	6	20.6	2.4	NA	NA	NA
559	2018	Jun.	Jun. 2018	N0	C0	With Crabs	2	N0C0	4.38	58.3	6	14.2	2.9	NA	NA	NA
560	2018	Jun.	Jun. 2018	N0	C0	With Crabs	2	N0C0	5.78	49.8	4	14.3	2.2	NA	NA	NA
561	2018	Jun.	Jun. 2018	N0	C0	With Crabs	2	N0C0	5.89	86.1	7	26.4	2.6	NA	NA	NA
562	2018	Jun.	Jun. 2018	N0	C0	With Crabs	2	N0C0	5.62	94.2	6	21.4	2.5	NA	NA	NA
563	2018	Jun.	Jun. 2018	N0	C0	With Crabs	2	N0C0	5.9	85.3	8	24	2.2	NA	NA	NA
564	2018	Jun.	Jun. 2018	N0	C0	With Crabs	2	N0C0	4.92	78.2	8	19.2	2.4	NA	NA	NA
565	2018	Jun.	Jun. 2018	N0	C0	With Crabs	2	N0C0	4.16	64.2	5	21.3	2.3	NA	NA	NA
566	2018	Jun.	Jun. 2018	N0	C0	With Crabs	2	N0C0	4.85	19.1	0	0	0	NA	NA	NA
567	2018	Jun.	Jun. 2018	N0	C0	With Crabs	2	N0C0	3.28	20	0	0	0	NA	NA	NA
568	2018	Jun.	Jun. 2018	N0	C0	With Crabs	2	N0C0	4.21	45.6	0	0	0	NA	NA	NA
569	2018	Jun.	Jun. 2018	N0	C0	With Crabs	2	N0C0	3.6	16.5	1	6.3	0.9	NA	NA	NA
570	2018	Jun.	Jun. 2018	N0	C0	With Crabs	2	N0C0	5.08	20.2	1	6.1	0.8	NA	NA	NA
571	2018	Jun.	Jun. 2018	N0	C0	With Crabs	2	N0C0	4.03	24.2	0	0	0	NA	NA	NA
572	2018	Jun.	Jun. 2018	N0	C0	With Crabs	2	N0C0	3.62	36.7	2	12.4	1.3	NA	NA	NA
573	2018	Jun.	Jun. 2018	N0	C0	With Crabs	2	N0C0	5.22	38.9	2	10.4	1.5	NA	NA	NA
574	2018	Jun.	Jun. 2018	N1	C0	With Crabs	2	N1C0	4.22	58.4	4	15.6	2.2	NA	NA	NA
575	2018	Jun.	Jun. 2018	N1	C0	With Crabs	2	N1C0	5.26	71.3	4	17.2	2.3	NA	NA	NA
576	2018	Jun.	Jun. 2018	N1	C0	With Crabs	2	N1C0	4.85	70.4	6	18.8	2.6	NA	NA	NA
577	2018	Jun.	Jun. 2018	N1	C0	With Crabs	2	N1C0	6.29	60.6	3	11.3	2.4	NA	NA	NA
578	2018	Jun.	Jun. 2018	N1	C0	With Crabs	2	N1C0	5.29	83.5	7	27.3	2.8	NA	NA	NA
579	2018	Jun.	Jun. 2018	N1	C0	With Crabs	2	N1C0	3.63	69.2	5	18.3	2.4	NA	NA	NA
580	2018	Jun.	Jun. 2018	N1	C0	With Crabs	2	N1C0	5.37	70.4	6	19.6	2.9	NA	NA	NA
581	2018	Jun.	Jun. 2018	N1	C0	With Crabs	2	N1C0	5.58	69.6	5	24.2	1.8	NA	NA	NA
582	2018	Jun.	Jun. 2018	N1	C0	With Crabs	2	N1C0	5.21	34.3	2	10.2	1.9	NA	NA	NA
583	2018	Jun.	Jun. 2018	N1	C0	With Crabs	2	N1C0	4.08	57.6	3	18.2	2.3	NA	NA	NA
584	2018	Jun.	Jun. 2018	N1	C0	With Crabs	2	N1C0	3.83	59.4	5	16.4	1.6	NA	NA	NA
585	2018	Jun.	Jun. 2018	N1	C0	With Crabs	2	N1C0	3.7	11.6	0	0	0	NA	NA	NA
586	2018	Jun.	Jun. 2018	N1	C0	With Crabs	2	N1C0	4.5	43.2	2	12.4	1.6	NA	NA	NA
587	2018	Jun.	Jun. 2018	N1	C0	With Crabs	2	N1C0	3.81	46.5	5	15.6	2.1	NA	NA	NA
588	2018	Jun.	Jun. 2018	N1	C0	With Crabs	2	N1C0	3.45	41.3	3	18.1	2.2	NA	NA	NA
589	2018	Jun.	Jun. 2018	N1	C0	With Crabs	2	N1C0	4.4	36.3	4	15.4	1.6	NA	NA	NA
590	2018	Jun.	Jun. 2018	N1	C0	With Crabs	2	N1C0	5.18	27.4	0	0	0	NA	NA	NA
591	2018	Jun.	Jun. 2018	N1	C0	With Crabs	2	N1C0	5.08	12.4	0	0	0	NA	NA	NA
592	2018	Jun.	Jun. 2018	N1	C0	With Crabs	2	N1C0	5.56	54.6	4	16.4	1.4	NA	NA	NA
593	2018	Jun.	Jun. 2018	N1	C0	With Crabs	2	N1C0	5.44	47.3	3	8.4	1.4	NA	NA	NA
594	2018	Jun.	Jun. 2018	N1	C0	With Crabs	2	N1C0	3.99	26.2	2	10.4	1.6	NA	NA	NA
595	2018	Jun.	Jun. 2018	N0	C0	With Crabs	3	N0C0	5.35	98.3	8	26.8	3.4	NA	NA	NA
596	2018	Jun.	Jun. 2018	N0	C0	With Crabs	3	N0C0	4.76	76.9	7	25.7	2.8	NA	NA	NA
597	2018	Jun.	Jun. 2018	N0	C0	With Crabs	3	N0C0	4.44	71.3	7	16.9	2.8	NA	NA	NA
598	2018	Jun.	Jun. 2018	N0	C0	With Crabs	3	N0C0	4.57	79.6	8	26.4	2.8	NA	NA	NA
599	2018	Jun.	Jun. 2018	N0	C0	With Crabs	3	N0C0	5.03	89.7	9	26.2	2.7	NA	NA	NA
600	2018	Jun.	Jun. 2018	N0	C0	With Crabs	3	N0C0	4.44	83.4	6	24.5	3.1	NA	NA	NA
601	2018	Jun.	Jun. 2018	N0	C0	With Crabs	3	N0C0	4.73	51.1	3	18.6	1.9	NA	NA	NA
602	2018	Jun.	Jun. 2018	N0	C0	With Crabs	3	N0C0	4.43	89.4	7	25.2	2.4	NA	NA	NA
603	2018	Jun.	Jun. 2018	N0	C0	With Crabs	3	N0C0	5.01	57.3	4	12.6	1.8	NA	NA	NA
604	2018	Jun.	Jun. 2018	N0	C0	With Crabs	3	N0C0	5.08	36.2	2	12.5	1.8	NA	NA	NA
605	2018	Jun.	Jun. 2018	N0	C0	With Crabs	3	N0C0	4.63	44.3	3	17.4	1.9	NA	NA	NA
606	2018	Jun.	Jun. 2018	N0	C0	With Crabs	3	N0C0	5.29	47.5	4	14.7	2.2	NA	NA	NA
607	2018	Jun.	Jun. 2018	N0	C0	With Crabs	3	N0C0	5.42	67.8	7	18.5	2.6	NA	NA	NA
608	2018	Jun.	Jun. 2018	N0	C0	With Crabs	3	N0C0	4.41	45.8	4	14.3	1.9	NA	NA	NA
609	2018	Jun.	Jun. 2018	N1	C0	With Crabs	3	N1C0	3.75	63.2	7	18.4	1.6	NA	NA	NA
610	2018	Jun.	Jun. 2018	N1	C0	With Crabs	3	N1C0	4.58	67.3	4	17.1	3.1	NA	NA	NA
611	2018	Jun.	Jun. 2018	N1	C0	With Crabs	3	N1C0	4.25	85.2	9	24.4	2.9	NA	NA	NA
612	2018	Jun.	Jun. 2018	N1	C0	With Crabs	3	N1C0	5.9	99.4	8	25.2	3.1	NA	NA	NA
613	2018	Jun.	Jun. 2018	N1	C0	With Crabs	3	N1C0	4.66	81.4	6	24.3	2.4	NA	NA	NA
614	2018	Jun.	Jun. 2018	N1	C0	With Crabs	3	N1C0	6.21	83.6	6	24.3	2.3	NA	NA	NA
615	2018	Jun.	Jun. 2018	N1	C0	With Crabs	3	N1C0	4.56	80.4	7	24.8	2.3	NA	NA	NA
616	2018	Jun.	Jun. 2018	N1	C0	With Crabs	3	N1C0	5.61	64.3	4	20.3	2.2	NA	NA	NA
617	2018	Jun.	Jun. 2018	N1	C0	With Crabs	3	N1C0	3.86	58.8	4	14.3	2.3	NA	NA	NA
618	2018	Jun.	Jun. 2018	N1	C0	With Crabs	3	N1C0	3.38	46.5	6	15.8	1.8	NA	NA	NA
619	2018	Jun.	Jun. 2018	N1	C0	With Crabs	3	N1C0	4.37	24.1	2	7.1	1.6	NA	NA	NA
620	2018	Jun.	Jun. 2018	N1	C0	With Crabs	3	N1C0	3.97	55.4	4	14.3	2.4	NA	NA	NA
621	2018	Jun.	Jun. 2018	N1	C0	With Crabs	3	N1C0	5.96	37.6	3	11.4	1.2	NA	NA	NA
622	2018	Jun.	Jun. 2018	N1	C0	With Crabs	3	N1C0	3.64	46.3	2	14.4	1.6	NA	NA	NA
623	2018	Jun.	Jun. 2018	N1	C0	With Crabs	3	N1C0	5.04	84.6	7	25.8	2.4	NA	NA	NA
624	2018	Jun.	Jun. 2018	N1	C0	With Crabs	3	N1C0	3.64	34.2	2	10.2	1.5	NA	NA	NA
625	2018	Jun.	Jun. 2018	N1	C0	With Crabs	3	N1C0	5.41	45.2	3	15.6	2.2	NA	NA	NA
626	2018	Jun.	Jun. 2018	N0	C0	With Crabs	4	N0C0	6.15	101.4	8	32.3	4.2	NA	NA	NA
627	2018	Jun.	Jun. 2018	N0	C0	With Crabs	4	N0C0	6.59	79.6	4	27.4	3.4	NA	NA	NA
628	2018	Jun.	Jun. 2018	N0	C0	With Crabs	4	N0C0	7.1	87.4	7	28.4	3.8	NA	NA	NA
629	2018	Jun.	Jun. 2018	N0	C0	With Crabs	4	N0C0	6.45	81.2	5	27.4	3	NA	NA	NA
630	2018	Jun.	Jun. 2018	N0	C0	With Crabs	4	N0C0	7.93	97.8	8	28.6	3.9	NA	NA	NA
631	2018	Jun.	Jun. 2018	N0	C0	With Crabs	4	N0C0	4.76	92.3	10	23.2	2.7	NA	NA	NA
632	2018	Jun.	Jun. 2018	N0	C0	With Crabs	4	N0C0	4.75	79.8	7	22.4	2.3	NA	NA	NA
633	2018	Jun.	Jun. 2018	N0	C0	With Crabs	4	N0C0	6.29	76.2	6	22.4	2.9	NA	NA	NA
634	2018	Jun.	Jun. 2018	N0	C0	With Crabs	4	N0C0	3.66	19.3	0	0	0	NA	NA	NA
635	2018	Jun.	Jun. 2018	N1	C0	With Crabs	4	N1C0	4.8	46.9	4	22.3	2.8	NA	NA	NA
636	2018	Jun.	Jun. 2018	N1	C0	With Crabs	4	N1C0	4.94	82.3	5	22.3	3.2	NA	NA	NA
637	2018	Jun.	Jun. 2018	N1	C0	With Crabs	4	N1C0	6.54	82.2	5	29.8	4.2	NA	NA	NA
638	2018	Jun.	Jun. 2018	N1	C0	With Crabs	4	N1C0	6.96	96.2	8	34.6	3.8	NA	NA	NA
639	2018	Jun.	Jun. 2018	N1	C0	With Crabs	4	N1C0	5.73	68.7	5	24.2	3.1	NA	NA	NA
640	2018	Jun.	Jun. 2018	N1	C0	With Crabs	4	N1C0	6.04	61.3	4	20.3	3.3	NA	NA	NA
641	2018	Jun.	Jun. 2018	N1	C0	With Crabs	4	N1C0	5.01	91.3	8	23.4	2.7	NA	NA	NA
642	2018	Jun.	Jun. 2018	N1	C0	With Crabs	4	N1C0	6.07	82.3	7	28.4	3.2	NA	NA	NA
643	2018	Jun.	Jun. 2018	N1	C0	With Crabs	4	N1C0	4.15	35.3	2	7.4	1.6	NA	NA	NA
644	2018	Jun.	Jun. 2018	N1	C0	With Crabs	4	N1C0	6.63	64.5	4	18.4	3.2	NA	NA	NA
645	2018	Jun.	Jun. 2018	N1	C0	With Crabs	4	N1C0	5.47	56.4	3	16.4	2.3	NA	NA	NA
646	2018	Jun.	Jun. 2018	N0	C0	With Crabs	5	N0C0	6.13	87.3	8	29.4	3.4	NA	NA	NA
647	2018	Jun.	Jun. 2018	N0	C0	With Crabs	5	N0C0	5.72	84.6	6	30.8	3.2	NA	NA	NA
648	2018	Jun.	Jun. 2018	N0	C0	With Crabs	5	N0C0	7.36	92.4	10	32.3	3.4	NA	NA	NA
649	2018	Jun.	Jun. 2018	N0	C0	With Crabs	5	N0C0	6.6	93.4	6	23.6	3.3	NA	NA	NA
650	2018	Jun.	Jun. 2018	N0	C0	With Crabs	5	N0C0	5.59	68.9	6	27.2	2.1	NA	NA	NA
651	2018	Jun.	Jun. 2018	N0	C0	With Crabs	5	N0C0	5.45	59.4	2	20.1	3.2	NA	NA	NA
652	2018	Jun.	Jun. 2018	N0	C0	With Crabs	5	N0C0	6.17	46.8	1	17.2	1.8	NA	NA	NA
653	2018	Jun.	Jun. 2018	N0	C0	With Crabs	5	N0C0	5.81	74.3	7	21.2	2.3	NA	NA	NA
654	2018	Jun.	Jun. 2018	N0	C0	With Crabs	5	N0C0	5.15	26.3	0	0	0	NA	NA	NA
655	2018	Jun.	Jun. 2018	N1	C0	With Crabs	5	N1C0	7.18	81.3	5	31.6	3.7	NA	NA	NA
656	2018	Jun.	Jun. 2018	N1	C0	With Crabs	5	N1C0	6.21	93.8	7	31.3	4.1	NA	NA	NA
657	2018	Jun.	Jun. 2018	N1	C0	With Crabs	5	N1C0	5.9	92.3	8	31.4	4.2	NA	NA	NA
658	2018	Jun.	Jun. 2018	N1	C0	With Crabs	5	N1C0	4.29	58.3	3	22.3	2.8	NA	NA	NA
659	2018	Jun.	Jun. 2018	N1	C0	With Crabs	5	N1C0	5.5	59.8	4	19.4	3.9	NA	NA	NA
660	2018	Jun.	Jun. 2018	N1	C0	With Crabs	5	N1C0	5.28	73.4	6	28.4	3.2	NA	NA	NA
661	2018	Jun.	Jun. 2018	N1	C0	With Crabs	5	N1C0	4.91	64.6	4	21.4	2.3	NA	NA	NA
662	2018	Jun.	Jun. 2018	N1	C0	With Crabs	5	N1C0	6.08	79.2	5	27.3	3.3	NA	NA	NA
663	2018	Jun.	Jun. 2018	N1	C0	With Crabs	5	N1C0	5.36	33.4	1	12.3	1.6	NA	NA	NA
664	2018	Jun.	Jun. 2018	N1	C0	With Crabs	5	N1C0	5.22	61.4	4	22.3	3.2	NA	NA	NA
665	2018	Jun.	Jun. 2018	N1	C0	With Crabs	5	N1C0	5.05	10.2	0	0	0	NA	NA	NA
666	2018	Jul.	Jul. 2018	N0	C1	With Crabs	1	N0C1	4.6	85	8	23.5	2.4	63	NA	NA
667	2018	Jul.	Jul. 2018	N0	C1	With Crabs	1	N0C1	5.84	90	10	26	3.1	40	NA	NA
668	2018	Jul.	Jul. 2018	N0	C1	With Crabs	1	N0C1	3.5	75.2	9	16.8	2.2	89	NA	NA
669	2018	Jul.	Jul. 2018	N0	C1	With Crabs	1	N0C1	5.43	93	9	25	3.4	33	NA	NA
670	2018	Jul.	Jul. 2018	N0	C1	With Crabs	1	N0C1	5.22	96	10	22.5	3	50	NA	NA
671	2018	Jul.	Jul. 2018	N0	C1	With Crabs	1	N0C1	5.82	92	8	28.5	3.8	63	NA	NA
672	2018	Jul.	Jul. 2018	N0	C1	With Crabs	1	N0C1	5.14	88	8	27	3.3	50	NA	NA
673	2018	Jul.	Jul. 2018	N0	C1	With Crabs	1	N0C1	4.32	98	11	17.2	2.2	64	NA	NA
674	2018	Jul.	Jul. 2018	N0	C1	With Crabs	1	N0C1	4.15	80	11	18.3	2.4	55	NA	NA
675	2018	Jul.	Jul. 2018	N0	C1	With Crabs	1	N0C1	3.57	53.7	6	16.5	2.2	50	NA	NA
676	2018	Jul.	Jul. 2018	N0	C1	With Crabs	1	N0C1	3.63	50.7	6	18.7	2.2	17	NA	NA
677	2018	Jul.	Jul. 2018	N0	C1	With Crabs	1	N0C1	3.6	47	5	14	1.6	60	NA	NA
678	2018	Jul.	Jul. 2018	N0	C1	With Crabs	1	N0C1	4.05	75.6	6	29	3.1	17	NA	NA
679	2018	Jul.	Jul. 2018	N0	C1	With Crabs	1	N0C1	2.94	38.7	3	12	1.6	33	NA	NA
680	2018	Jul.	Jul. 2018	N0	C1	With Crabs	1	N0C1	4.23	48.3	4	16.2	2.3	75	NA	NA
681	2018	Jul.	Jul. 2018	N0	C1	With Crabs	1	N0C1	2.65	17	0	0	0	100	NA	NA
682	2018	Jul.	Jul. 2018	N0	C1	With Crabs	1	N0C1	3.94	90	10	20	2.3	50	NA	NA
683	2018	Jul.	Jul. 2018	N0	C1	With Crabs	1	N0C1	6.51	45	4	17	2.4	100	NA	NA
684	2018	Jul.	Jul. 2018	N0	C1	With Crabs	1	N0C1	5.2	8.5	0	0	0	0	NA	NA
685	2018	Jul.	Jul. 2018	N0	C1	With Crabs	1	N0C1	5.33	25.5	2	5	0.8	50	NA	NA
686	2018	Jul.	Jul. 2018	N1	C1	With Crabs	1	N1C1	4.18	70.6	9	17.5	2.2	67	NA	NA
687	2018	Jul.	Jul. 2018	N1	C1	With Crabs	1	N1C1	4.64	82	11	15.3	2.2	64	NA	NA
688	2018	Jul.	Jul. 2018	N1	C1	With Crabs	1	N1C1	4.47	85	8	20	2.3	75	NA	NA
689	2018	Jul.	Jul. 2018	N1	C1	With Crabs	1	N1C1	4.25	93	11	17.5	2.5	64	NA	NA
690	2018	Jul.	Jul. 2018	N1	C1	With Crabs	1	N1C1	4.81	70.5	8	15.3	2.1	75	NA	NA
691	2018	Jul.	Jul. 2018	N1	C1	With Crabs	1	N1C1	5.23	97	10	27	3.4	60	NA	NA
692	2018	Jul.	Jul. 2018	N1	C1	With Crabs	1	N1C1	5.66	105	12	23	3.3	42	NA	NA
693	2018	Jul.	Jul. 2018	N1	C1	With Crabs	1	N1C1	4.53	67	8	19	2.3	75	NA	NA
694	2018	Jul.	Jul. 2018	N1	C1	With Crabs	1	N1C1	4.54	54.2	6	15.5	2.2	83	NA	NA
695	2018	Jul.	Jul. 2018	N1	C1	With Crabs	1	N1C1	4.98	43	5	13	1.9	60	NA	NA
696	2018	Jul.	Jul. 2018	N1	C1	With Crabs	1	N1C1	4.05	68	8	16.5	2.2	75	NA	NA
697	2018	Jul.	Jul. 2018	N1	C1	With Crabs	1	N1C1	4.5	52.2	6	20	2.5	83	NA	NA
698	2018	Jul.	Jul. 2018	N1	C1	With Crabs	1	N1C1	4.53	35	3	7.7	1.5	67	NA	NA
699	2018	Jul.	Jul. 2018	N0	C1	With Crabs	3	N0C1	3.83	55	6	18.5	2.6	67	NA	NA
700	2018	Jul.	Jul. 2018	N0	C1	With Crabs	3	N0C1	4.68	82	9	25	3.1	78	NA	NA
701	2018	Jul.	Jul. 2018	N0	C1	With Crabs	3	N0C1	5.13	88	10	18	3.2	90	NA	NA
702	2018	Jul.	Jul. 2018	N0	C1	With Crabs	3	N0C1	6.51	107	11	27	3.6	27	NA	NA
703	2018	Jul.	Jul. 2018	N0	C1	With Crabs	3	N0C1	4.32	73	8	22	2.9	63	NA	NA
704	2018	Jul.	Jul. 2018	N0	C1	With Crabs	3	N0C1	5.77	71	10	9	3	100	NA	NA
705	2018	Jul.	Jul. 2018	N0	C1	With Crabs	3	N0C1	5.39	91	11	25	3.1	100	NA	NA
706	2018	Jul.	Jul. 2018	N0	C1	With Crabs	3	N0C1	6.26	85	9	29	3.6	44	NA	NA
707	2018	Jul.	Jul. 2018	N0	C1	With Crabs	3	N0C1	5.33	88.5	8	24	3.3	88	NA	NA
708	2018	Jul.	Jul. 2018	N0	C1	With Crabs	3	N0C1	3.25	32.1	2	11.5	1	100	NA	NA
709	2018	Jul.	Jul. 2018	N0	C1	With Crabs	3	N0C1	5.18	64	5	20.5	3.1	60	NA	NA
710	2018	Jul.	Jul. 2018	N1	C1	With Crabs	2	N1C1	5.74	80	8	25.5	3.5	75	NA	NA
711	2018	Jul.	Jul. 2018	N1	C1	With Crabs	2	N1C1	4.59	75	6	30	2.9	100	NA	NA
712	2018	Jul.	Jul. 2018	N1	C1	With Crabs	2	N1C1	4.39	78	9	21	2.8	67	NA	NA
713	2018	Jul.	Jul. 2018	N1	C1	With Crabs	2	N1C1	4.98	67.5	7	24.5	2.5	71	NA	NA
714	2018	Jul.	Jul. 2018	N1	C1	With Crabs	2	N1C1	6.23	97	10	23	3.2	40	NA	NA
715	2018	Jul.	Jul. 2018	N1	C1	With Crabs	2	N1C1	4.63	70	8	24	3	75	NA	NA
716	2018	Jul.	Jul. 2018	N1	C1	With Crabs	2	N1C1	5.55	59	3	12.9	2.3	67	NA	NA
717	2018	Jul.	Jul. 2018	N1	C1	With Crabs	3	N1C1	4.22	82	8	23	2.3	38	NA	NA
718	2018	Jul.	Jul. 2018	N1	C1	With Crabs	3	N1C1	4.06	80.7	10	18	2.3	60	NA	NA
719	2018	Jul.	Jul. 2018	N1	C1	With Crabs	3	N1C1	4.01	90.8	11	19.7	2.4	73	NA	NA
720	2018	Jul.	Jul. 2018	N1	C1	With Crabs	3	N1C1	3.97	103.3	13	18	1.6	77	NA	NA
721	2018	Jul.	Jul. 2018	N1	C1	With Crabs	3	N1C1	3.12	49	7	13	1.9	86	NA	NA
722	2018	Jul.	Jul. 2018	N1	C1	With Crabs	3	N1C1	3.92	95	12	18	2.3	75	NA	NA
723	2018	Jul.	Jul. 2018	N1	C1	With Crabs	3	N1C1	4.67	90	9	23	3.1	89	NA	NA
724	2018	Jul.	Jul. 2018	N1	C1	With Crabs	3	N1C1	4.86	72	8	17	2.3	88	NA	NA
725	2018	Jul.	Jul. 2018	N1	C1	With Crabs	3	N1C1	3.06	29	3	8.5	1.3	67	NA	NA
726	2018	Jul.	Jul. 2018	N1	C1	With Crabs	3	N1C1	3.89	27	0	0	0	100	NA	NA
727	2018	Jul.	Jul. 2018	N1	C1	With Crabs	3	N1C1	4.33	19	2	6	0.7	100	NA	NA
728	2018	Jul.	Jul. 2018	N1	C1	With Crabs	3	N1C1	4.2	33.2	5	9.1	1.7	0	NA	NA
729	2018	Jul.	Jul. 2018	N1	C1	With Crabs	3	N1C1	3.87	39	6	9.3	2	100	NA	NA
730	2018	Jul.	Jul. 2018	N1	C1	With Crabs	3	N1C1	3.6	13	0	0	0	100	NA	NA
731	2018	Jul.	Jul. 2018	N1	C1	With Crabs	3	N1C1	3.11	20.5	0	0	0	100	NA	NA
732	2018	Jul.	Jul. 2018	N1	C1	With Crabs	3	N1C1	4.72	10	0	0	0	0	NA	NA
733	2018	Jul.	Jul. 2018	N0	C1	With Crabs	2	N0C1	5.27	102	12	25	3.1	42	NA	NA
734	2018	Jul.	Jul. 2018	N0	C1	With Crabs	2	N0C1	5.43	95	11	19.5	2.9	100	NA	NA
735	2018	Jul.	Jul. 2018	N0	C1	With Crabs	2	N0C1	4.45	66.5	9	17	2.2	56	NA	NA
736	2018	Jul.	Jul. 2018	N0	C1	With Crabs	2	N0C1	4.95	70	8	20	2.6	50	NA	NA
737	2018	Jul.	Jul. 2018	N0	C1	With Crabs	2	N0C1	3.84	79.5	10	18	2.3	80	NA	NA
738	2018	Jul.	Jul. 2018	N0	C1	With Crabs	2	N0C1	3.79	81	8	17.5	1.9	63	NA	NA
739	2018	Jul.	Jul. 2018	N0	C1	With Crabs	2	N0C1	6.47	89	9	29	3.3	67	NA	NA
740	2018	Jul.	Jul. 2018	N0	C1	With Crabs	2	N0C1	3.64	17.5	5	9	1.4	80	NA	NA
741	2018	Jul.	Jul. 2018	N0	C1	With Crabs	2	N0C1	3.18	39.2	4	13.6	0.7	100	NA	NA
742	2018	Jul.	Jul. 2018	N0	C1	With Crabs	2	N0C1	2.41	34	3	13	1.4	33	NA	NA
743	2018	Jul.	Jul. 2018	N0	C1	With Crabs	2	N0C1	4.62	36.5	3	12	1.7	67	NA	NA
744	2018	Jul.	Jul. 2018	N0	C1	With Crabs	2	N0C1	3.93	88	11	20	2.5	73	NA	NA
745	2018	Jul.	Jul. 2018	N0	C1	With Crabs	2	N0C1	5.18	12	0	0	0	0	NA	NA
746	2018	Jul.	Jul. 2018	N1	C1	With Crabs	4	N1C1	4.01	89	9	19	2.2	67	NA	NA
747	2018	Jul.	Jul. 2018	N1	C1	With Crabs	4	N1C1	4.17	100	10	18	2	90	NA	NA
748	2018	Jul.	Jul. 2018	N1	C1	With Crabs	4	N1C1	3.51	67	8	18.5	2.1	63	NA	NA
749	2018	Jul.	Jul. 2018	N1	C1	With Crabs	4	N1C1	3.67	58.3	9	14.5	2.1	44	NA	NA
750	2018	Jul.	Jul. 2018	N1	C1	With Crabs	4	N1C1	3.63	82.3	11	17	1.3	73	NA	NA
751	2018	Jul.	Jul. 2018	N1	C1	With Crabs	4	N1C1	3.68	68	9	18	1.3	44	NA	NA
752	2018	Jul.	Jul. 2018	N1	C1	With Crabs	4	N1C1	3.08	71	8	20.5	2.3	25	NA	NA
753	2018	Jul.	Jul. 2018	N1	C1	With Crabs	4	N1C1	3.81	90.3	12	18.5	2.5	33	NA	NA
754	2018	Jul.	Jul. 2018	N1	C1	With Crabs	4	N1C1	3.34	71	8	16	1.8	50	NA	NA
756	2018	Jul.	Jul. 2018	N1	C1	With Crabs	4	N1C1	3.85	81	13	17	2	77	NA	NA
757	2018	Jul.	Jul. 2018	N1	C1	With Crabs	4	N1C1	4.69	85	10	22	2.3	40	NA	NA
758	2018	Jul.	Jul. 2018	N1	C1	With Crabs	4	N1C1	3.18	66.7	7	13.8	2.3	71	NA	NA
759	2018	Jul.	Jul. 2018	N1	C1	With Crabs	4	N1C1	2.59	38.2	4	10	1.5	25	NA	NA
760	2018	Jul.	Jul. 2018	N1	C1	With Crabs	4	N1C1	3.77	51.5	6	14	2.2	100	NA	NA
761	2018	Jul.	Jul. 2018	N1	C1	With Crabs	4	N1C1	3.98	64	8	18	1.2	50	NA	NA
762	2018	Jul.	Jul. 2018	N1	C1	With Crabs	4	N1C1	3.51	85	11	21	2.3	36	NA	NA
763	2018	Jul.	Jul. 2018	N1	C1	With Crabs	4	N1C1	4.31	70	8	19.5	1.3	63	NA	NA
764	2018	Jul.	Jul. 2018	N1	C1	With Crabs	4	N1C1	3.11	43.8	5	14.6	2	40	NA	NA
765	2018	Jul.	Jul. 2018	N1	C1	With Crabs	4	N1C1	4.42	6.5	0	0	0	0	NA	NA
766	2018	Jul.	Jul. 2018	N1	C1	With Crabs	4	N1C1	4.59	10.8	0	0	0	0	NA	NA
767	2018	Jul.	Jul. 2018	N1	C1	With Crabs	4	N1C1	5.43	31	0	0	0	0	NA	NA
768	2018	Jul.	Jul. 2018	N1	C1	With Crabs	4	N1C1	4.52	17.5	6	6	1	33	NA	NA
769	2018	Jul.	Jul. 2018	N1	C1	With Crabs	4	N1C1	3.28	52	6	19	2.3	50	NA	NA
770	2018	Jul.	Jul. 2018	N0	C1	With Crabs	4	N0C1	1.99	41	5	14	1.2	100	NA	NA
771	2018	Jul.	Jul. 2018	N0	C1	With Crabs	4	N0C1	4.34	88	9	22	2.5	67	NA	NA
772	2018	Jul.	Jul. 2018	N0	C1	With Crabs	4	N0C1	4.78	119	13	23	2.4	69	NA	NA
773	2018	Jul.	Jul. 2018	N0	C1	With Crabs	4	N0C1	4.45	115	12	21	2.7	42	NA	NA
774	2018	Jul.	Jul. 2018	N0	C1	With Crabs	4	N0C1	3.67	13.5	0	0	0	0	NA	NA
775	2018	Jul.	Jul. 2018	N0	C1	With Crabs	4	N0C1	3.43	79	7	19	2.1	57	NA	NA
776	2018	Jul.	Jul. 2018	N0	C1	With Crabs	4	N0C1	3.98	87	10	20.5	2.5	50	NA	NA
777	2018	Jul.	Jul. 2018	N0	C1	With Crabs	4	N0C1	4.77	93	11	21	1.8	73	NA	NA
778	2018	Jul.	Jul. 2018	N0	C1	With Crabs	4	N0C1	4.48	71	8	19.5	2.4	75	NA	NA
779	2018	Jul.	Jul. 2018	N0	C1	With Crabs	4	N0C1	4.18	93	12	21	2.4	58	NA	NA
780	2018	Jul.	Jul. 2018	N0	C1	With Crabs	4	N0C1	2.67	41	6	14	1.6	83	NA	NA
781	2018	Jul.	Jul. 2018	N0	C1	With Crabs	4	N0C1	4.34	36	4	13	1.8	50	NA	NA
782	2018	Jul.	Jul. 2018	N0	C1	With Crabs	4	N0C1	3.79	53.5	6	18.5	2.4	83	NA	NA
783	2018	Jul.	Jul. 2018	N0	C1	With Crabs	4	N0C1	4.68	52.5	6	12.3	2.1	83	NA	NA
784	2018	Jul.	Jul. 2018	N0	C1	With Crabs	4	N0C1	4.13	48.3	7	15.9	2	57	NA	NA
785	2018	Jul.	Jul. 2018	N0	C1	With Crabs	4	N0C1	3.41	54	6	15.2	2.5	67	NA	NA
786	2018	Jul.	Jul. 2018	N0	C1	With Crabs	4	N0C1	4.22	67	8	19	2	50	NA	NA
787	2018	Jul.	Jul. 2018	N0	C1	With Crabs	4	N0C1	5.14	43.5	4	13.5	1.9	0	NA	NA
788	2018	Jul.	Jul. 2018	N0	C1	With Crabs	4	N0C1	4.74	31	0	0	0	0	NA	NA
789	2018	Jul.	Jul. 2018	N0	C1	With Crabs	4	N0C1	3.1	8	0	0	0	0	NA	NA
790	2018	Jul.	Jul. 2018	N0	C1	With Crabs	4	N0C1	2.59	9	0	0	0	0	NA	NA
791	2018	Jul.	Jul. 2018	N1	C1	With Crabs	5	N1C1	4.46	87	9	15.2	2.3	89	NA	NA
792	2018	Jul.	Jul. 2018	N1	C1	With Crabs	5	N1C1	5.22	85	10	19	2.3	30	NA	NA
793	2018	Jul.	Jul. 2018	N1	C1	With Crabs	5	N1C1	4.17	88	11	17	6.3	82	NA	NA
794	2018	Jul.	Jul. 2018	N1	C1	With Crabs	5	N1C1	3.78	100	10	18	2.4	60	NA	NA
795	2018	Jul.	Jul. 2018	N1	C1	With Crabs	5	N1C1	3.37	71	10	16	2.3	80	NA	NA
796	2018	Jul.	Jul. 2018	N1	C1	With Crabs	5	N1C1	2.33	26.5	3	3.5	0.7	100	NA	NA
797	2018	Jul.	Jul. 2018	N1	C1	With Crabs	5	N1C1	3.62	48.5	5	21	1.7	60	NA	NA
798	2018	Jul.	Jul. 2018	N1	C1	With Crabs	5	N1C1	3.56	47.8	4	17	2	50	NA	NA
799	2018	Jul.	Jul. 2018	N1	C1	With Crabs	5	N1C1	3.33	25	0	0	0	100	NA	NA
800	2018	Jul.	Jul. 2018	N1	C1	With Crabs	5	N1C1	3.83	42.8	3	11	2	67	NA	NA
801	2018	Jul.	Jul. 2018	N1	C1	With Crabs	5	N1C1	5.32	15.7	0	0	0	100	NA	NA
802	2018	Jul.	Jul. 2018	N0	C1	With Crabs	5	N0C1	3.71	54	6	15.7	1.8	67	NA	NA
803	2018	Jul.	Jul. 2018	N0	C1	With Crabs	5	N0C1	4.04	88	9	20	2.3	44	NA	NA
804	2018	Jul.	Jul. 2018	N0	C1	With Crabs	5	N0C1	4.13	100	12	21	2.5	50	NA	NA
805	2018	Jul.	Jul. 2018	N0	C1	With Crabs	5	N0C1	4.06	93	11	20	2.3	64	NA	NA
806	2018	Jul.	Jul. 2018	N0	C1	With Crabs	5	N0C1	4.53	110	13	23	2.6	62	NA	NA
807	2018	Jul.	Jul. 2018	N0	C1	With Crabs	5	N0C1	3.97	72	9	18	1.4	56	NA	NA
808	2018	Jul.	Jul. 2018	N0	C1	With Crabs	5	N0C1	3.45	84	11	17.5	2	55	NA	NA
809	2018	Jul.	Jul. 2018	N0	C1	With Crabs	5	N0C1	4.07	95	12	19	2.2	33	NA	NA
810	2018	Jul.	Jul. 2018	N0	C1	With Crabs	5	N0C1	4.05	92	11	22	2.4	27	NA	NA
811	2018	Jul.	Jul. 2018	N0	C1	With Crabs	5	N0C1	4	82	8	19.5	2.3	0	NA	NA
812	2018	Jul.	Jul. 2018	N0	C1	With Crabs	5	N0C1	4.32	91	11	19	1.3	27	NA	NA
813	2018	Jul.	Jul. 2018	N0	C1	With Crabs	5	N0C1	3.81	75	10	20	2.3	60	NA	NA
814	2018	Jul.	Jul. 2018	N0	C1	With Crabs	5	N0C1	3.81	75	8	23	2.5	38	NA	NA
815	2018	Jul.	Jul. 2018	N0	C1	With Crabs	5	N0C1	4.39	55	6	15.5	1.9	0	NA	NA
816	2018	Jul.	Jul. 2018	N0	C1	With Crabs	5	N0C1	4.4	46	5	12.8	2	100	NA	NA
817	2018	Jul.	Jul. 2018	N0	C1	With Crabs	5	N0C1	3.61	40.5	2	4.5	1.3	50	NA	NA
818	2018	Jul.	Jul. 2018	N0	C1	With Crabs	5	N0C1	5.01	21.5	0	0	0	100	NA	NA
819	2018	Jul.	Jul. 2018	N0	C1	With Crabs	5	N0C1	5.2	18	0	0	0	100	NA	NA
820	2018	Jul.	Jul. 2018	N0	C1	With Crabs	5	N0C1	4.48	17.5	0	0	0	100	NA	NA
821	2018	Jul.	Jul. 2018	N0	C1	With Crabs	5	N0C1	5.72	14	0	0	0	100	NA	NA
822	2018	Jul.	Jul. 2018	N0	C1	With Crabs	5	N0C1	5.31	30	3	5.5	1.5	67	NA	NA
823	2018	Jul.	Jul. 2018	N0	C1	With Crabs	5	N0C1	3.76	11	0	0	0	100	NA	NA
824	2018	Jul.	Jul. 2018	N0	C1	With Crabs	5	N0C1	3.8	45.3	4	16.5	2	25	NA	NA
825	2018	Jul.	Jul. 2018	N0	C1	With Crabs	5	N0C1	3.06	71	8	18	2.5	100	NA	NA
826	2018	Jul.	Jul. 2018	N0	C1	With Crabs	5	N0C1	3.9	49	4	11.5	1.7	100	NA	NA
827	2018	Jul.	Jul. 2018	N1	C2	Without Crabs	3	N1C2	3.69	61	8	14	2.9	25	NA	NA
828	2018	Jul.	Jul. 2018	N1	C2	Without Crabs	3	N1C2	3.79	75.5	9	19	2	0	NA	NA
829	2018	Jul.	Jul. 2018	N1	C2	Without Crabs	3	N1C2	3.78	75	10	19	2.3	0	NA	NA
830	2018	Jul.	Jul. 2018	N1	C2	Without Crabs	3	N1C2	3.6	81	11	19	2.4	27	NA	NA
831	2018	Jul.	Jul. 2018	N1	C2	Without Crabs	3	N1C2	4.28	88	12	16	2.3	17	NA	NA
832	2018	Jul.	Jul. 2018	N1	C2	Without Crabs	3	N1C2	4.69	100	12	19	2.6	17	NA	NA
833	2018	Jul.	Jul. 2018	N1	C2	Without Crabs	3	N1C2	4.55	94	13	18	2.1	0	NA	NA
834	2018	Jul.	Jul. 2018	N1	C2	Without Crabs	3	N1C2	3.92	84	10	19	2.5	0	NA	NA
835	2018	Jul.	Jul. 2018	N1	C2	Without Crabs	3	N1C2	2.1	38	6	12	1.3	0	NA	NA
836	2018	Jul.	Jul. 2018	N1	C2	Without Crabs	3	N1C2	3.41	52.5	6	18	2	0	NA	NA
837	2018	Jul.	Jul. 2018	N1	C2	Without Crabs	3	N1C2	3.27	69	9	21	2.4	0	NA	NA
838	2018	Jul.	Jul. 2018	N1	C2	Without Crabs	3	N1C2	2.94	54	8	16.7	1.9	0	NA	NA
839	2018	Jul.	Jul. 2018	N1	C2	Without Crabs	3	N1C2	2.6	54	7	17	1.8	29	NA	NA
840	2018	Jul.	Jul. 2018	N1	C2	Without Crabs	3	N1C2	3.83	40	5	11	1.4	0	NA	NA
841	2018	Jul.	Jul. 2018	N1	C2	Without Crabs	3	N1C2	3.45	50	7	14.5	1.9	57	NA	NA
843	2018	Jul.	Jul. 2018	N1	C2	Without Crabs	3	N1C2	1.69	18	3	5.5	0.8	0	NA	NA
844	2018	Jul.	Jul. 2018	N1	C2	Without Crabs	3	N1C2	3.86	33.1	6	11	1.4	0	NA	NA
845	2018	Jul.	Jul. 2018	N1	C2	Without Crabs	3	N1C2	3.22	32	4	8.8	1.2	0	NA	NA
846	2018	Jul.	Jul. 2018	N1	C2	Without Crabs	3	N1C2	4.81	35	5	12	1.7	0	NA	NA
847	2018	Jul.	Jul. 2018	N1	C2	Without Crabs	3	N1C2	3.43	6.5	0	0	0	0	NA	NA
848	2018	Jul.	Jul. 2018	N1	C2	Without Crabs	3	N1C2	2.5	24.5	5	7	1	0	NA	NA
849	2018	Jul.	Jul. 2018	N1	C2	Without Crabs	3	N1C2	4.44	13.5	0	0	0	0	NA	NA
850	2018	Jul.	Jul. 2018	N1	C2	Without Crabs	3	N1C2	3.18	43	6	17	1.5	0	NA	NA
851	2018	Jul.	Jul. 2018	N0	C2	Without Crabs	3	N0C2	4.44	78	9	26	3.3	22	NA	NA
852	2018	Jul.	Jul. 2018	N0	C2	Without Crabs	3	N0C2	6.88	105	11	25	3.5	18	NA	NA
853	2018	Jul.	Jul. 2018	N0	C2	Without Crabs	3	N0C2	6.26	90	9	23	3.3	22	NA	NA
854	2018	Jul.	Jul. 2018	N0	C2	Without Crabs	3	N0C2	6.93	110	12	28	4	25	NA	NA
855	2018	Jul.	Jul. 2018	N0	C2	Without Crabs	3	N0C2	6.11	100	10	27	3.3	10	NA	NA
856	2018	Jul.	Jul. 2018	N0	C2	Without Crabs	3	N0C2	4.8	40	3	17	2	100	NA	NA
857	2018	Jul.	Jul. 2018	N0	C2	Without Crabs	3	N0C2	4.24	46	5	11	1.7	0	NA	NA
858	2018	Jul.	Jul. 2018	N0	C2	Without Crabs	3	N0C2	3.35	48	6	21	1.9	0	NA	NA
859	2018	Jul.	Jul. 2018	N0	C2	Without Crabs	3	N0C2	4.76	68	7	28	2.8	0	NA	NA
860	2018	Jul.	Jul. 2018	N0	C2	Without Crabs	3	N0C2	4.03	61	7	25	2.7	0	NA	NA
861	2018	Jul.	Jul. 2018	N0	C2	Without Crabs	3	N0C2	5.91	45	5	16	2.1	0	NA	NA
862	2018	Jul.	Jul. 2018	N0	C2	Without Crabs	3	N0C2	2.78	21	0	0	0	0	NA	NA
863	2018	Jul.	Jul. 2018	N0	C2	Without Crabs	3	N0C2	5.54	20	0	0	0	0	NA	NA
864	2018	Jul.	Jul. 2018	N1	C2	Without Crabs	2	N1C2	4.75	65	8	19	1.5	25	NA	NA
865	2018	Jul.	Jul. 2018	N1	C2	Without Crabs	2	N1C2	4.88	64	8	22.5	2.7	25	NA	NA
866	2018	Jul.	Jul. 2018	N1	C2	Without Crabs	2	N1C2	6.77	95	11	24	3	9	NA	NA
867	2018	Jul.	Jul. 2018	N1	C2	Without Crabs	2	N1C2	4.24	71	11	24	2.5	55	NA	NA
868	2018	Jul.	Jul. 2018	N1	C2	Without Crabs	2	N1C2	4.9	78	10	23	3	30	NA	NA
869	2018	Jul.	Jul. 2018	N1	C2	Without Crabs	2	N1C2	5.34	85	12	22	3.1	17	NA	NA
870	2018	Jul.	Jul. 2018	N1	C2	Without Crabs	2	N1C2	4.66	83	9	26	2.8	0	NA	NA
871	2018	Jul.	Jul. 2018	N1	C2	Without Crabs	2	N1C2	4.63	71	10	23	2.7	0	NA	NA
872	2018	Jul.	Jul. 2018	N1	C2	Without Crabs	2	N1C2	5.33	74	9	25	3.5	0	NA	NA
873	2018	Jul.	Jul. 2018	N1	C2	Without Crabs	2	N1C2	6.33	100	11	24	3.4	0	NA	NA
874	2018	Jul.	Jul. 2018	N1	C2	Without Crabs	2	N1C2	3.51	67	8	18	2	0	NA	NA
875	2018	Jul.	Jul. 2018	N1	C2	Without Crabs	2	N1C2	3.02	57	7	20	2	0	NA	NA
876	2018	Jul.	Jul. 2018	N0	C2	Without Crabs	2	N0C2	4.1	97	14	20	2.2	0	NA	NA
877	2018	Jul.	Jul. 2018	N0	C2	Without Crabs	2	N0C2	4.44	105	14	16	2.4	0	NA	NA
878	2018	Jul.	Jul. 2018	N0	C2	Without Crabs	2	N0C2	5.01	95	11	21	2.9	0	NA	NA
879	2018	Jul.	Jul. 2018	N0	C2	Without Crabs	2	N0C2	3.83	97	10	15.5	1.9	10	NA	NA
880	2018	Jul.	Jul. 2018	N0	C2	Without Crabs	2	N0C2	3.7	60	9	17	2.1	11	NA	NA
881	2018	Jul.	Jul. 2018	N0	C2	Without Crabs	2	N0C2	4.28	54	8	6.5	1.3	0	NA	NA
882	2018	Jul.	Jul. 2018	N0	C2	Without Crabs	2	N0C2	3.62	61	5	25	2.5	0	NA	NA
883	2018	Jul.	Jul. 2018	N0	C2	Without Crabs	2	N0C2	3.29	53	7	25	2.3	0	NA	NA
885	2018	Jul.	Jul. 2018	N0	C2	Without Crabs	2	N0C2	4.02	75	9	21	2.3	0	NA	NA
886	2018	Jul.	Jul. 2018	N0	C2	Without Crabs	2	N0C2	3.79	65	10	16.5	1.8	0	NA	NA
887	2018	Jul.	Jul. 2018	N0	C2	Without Crabs	2	N0C2	3.44	61	8	18	2.2	0	NA	NA
888	2018	Jul.	Jul. 2018	N0	C2	Without Crabs	2	N0C2	3.96	60.5	8	18	1.9	0	NA	NA
889	2018	Jul.	Jul. 2018	N0	C2	Without Crabs	2	N0C2	3.57	78	8	25	3.1	0	NA	NA
890	2018	Jul.	Jul. 2018	N0	C2	Without Crabs	2	N0C2	3.88	70	9	17	2.1	0	NA	NA
891	2018	Jul.	Jul. 2018	N0	C2	Without Crabs	2	N0C2	3.15	55	6	19	1.9	0	NA	NA
892	2018	Jul.	Jul. 2018	N0	C2	Without Crabs	2	N0C2	3.41	66	8	18	1.9	0	NA	NA
893	2018	Jul.	Jul. 2018	N0	C2	Without Crabs	2	N0C2	3.39	17	0	0	0	0	NA	NA
894	2018	Jul.	Jul. 2018	N0	C2	Without Crabs	2	N0C2	5.94	30	3	10	1.7	0	NA	NA
895	2018	Jul.	Jul. 2018	N0	C2	Without Crabs	2	N0C2	3.58	32	6	10	1.8	0	NA	NA
896	2018	Jul.	Jul. 2018	N0	C2	Without Crabs	2	N0C2	3.78	37	4	8.5	1.1	0	NA	NA
897	2018	Jul.	Jul. 2018	N0	C2	Without Crabs	2	N0C2	5.79	8	0	0	0	0	NA	NA
898	2018	Jul.	Jul. 2018	N0	C2	Without Crabs	2	N0C2	4	49	6	13	1.4	0	NA	NA
899	2018	Jul.	Jul. 2018	N0	C0	With Crabs	1	N0C0	5.5	73	8	14	1.4	88	NA	NA
900	2018	Jul.	Jul. 2018	N0	C0	With Crabs	1	N0C0	4.55	66	8	16	1.3	88	NA	NA
901	2018	Jul.	Jul. 2018	N0	C0	With Crabs	1	N0C0	4.58	85.5	8	17.3	2.2	50	NA	NA
902	2018	Jul.	Jul. 2018	N0	C0	With Crabs	1	N0C0	4.27	79.8	9	15.1	2.4	78	NA	NA
903	2018	Jul.	Jul. 2018	N0	C0	With Crabs	1	N0C0	4.47	96.5	10	24.4	2.6	60	NA	NA
904	2018	Jul.	Jul. 2018	N0	C0	With Crabs	1	N0C0	3.97	50.4	4	15.6	2.1	75	NA	NA
905	2018	Jul.	Jul. 2018	N0	C0	With Crabs	1	N0C0	5.13	38.4	3	13.1	1.6	100	NA	NA
906	2018	Jul.	Jul. 2018	N0	C0	With Crabs	1	N0C0	4.7	39.7	3	14.8	1.7	67	NA	NA
907	2018	Jul.	Jul. 2018	N0	C0	With Crabs	1	N0C0	2.87	14.7	1	4.1	1.6	100	NA	NA
908	2018	Jul.	Jul. 2018	N0	C0	With Crabs	1	N0C0	5.08	36.6	3	9.8	2.4	100	NA	NA
909	2018	Jul.	Jul. 2018	N0	C0	With Crabs	1	N0C0	5.5	17.7	1	2.8	0.7	100	NA	NA
910	2018	Jul.	Jul. 2018	N1	C0	With Crabs	1	N1C0	3.45	71.6	10	17.4	2.3	60	NA	NA
911	2018	Jul.	Jul. 2018	N1	C0	With Crabs	1	N1C0	3.91	64.7	9	19.8	2.3	67	NA	NA
912	2018	Jul.	Jul. 2018	N1	C0	With Crabs	1	N1C0	6.27	101.3	13	19.7	2.5	23	NA	NA
913	2018	Jul.	Jul. 2018	N1	C0	With Crabs	1	N1C0	4.73	106.8	12	18.7	2.5	33	NA	NA
914	2018	Jul.	Jul. 2018	N1	C0	With Crabs	1	N1C0	3.89	84.8	8	18.3	2.3	50	NA	NA
915	2018	Jul.	Jul. 2018	N1	C0	With Crabs	1	N1C0	4.48	103.3	13	19.7	2.6	23	NA	NA
916	2018	Jul.	Jul. 2018	N1	C0	With Crabs	1	N1C0	5.06	67.2	7	17.8	2.1	100	NA	NA
917	2018	Jul.	Jul. 2018	N1	C0	With Crabs	1	N1C0	3.85	73.2	9	18.8	2.2	67	NA	NA
918	2018	Jul.	Jul. 2018	N1	C0	With Crabs	1	N1C0	4.88	81.7	9	19.4	2.1	22	NA	NA
919	2018	Jul.	Jul. 2018	N1	C0	With Crabs	1	N1C0	4.86	92.7	11	19.2	2.4	27	NA	NA
920	2018	Jul.	Jul. 2018	N1	C0	With Crabs	1	N1C0	3.73	29.5	0	0	0	100	NA	NA
921	2018	Jul.	Jul. 2018	N1	C0	With Crabs	1	N1C0	4.06	12.2	5	14.2	2.1	80	NA	NA
922	2018	Jul.	Jul. 2018	N1	C0	With Crabs	1	N1C0	4.17	49.4	5	14.6	2.1	80	NA	NA
923	2018	Jul.	Jul. 2018	N1	C0	With Crabs	1	N1C0	4.39	61.2	5	16.4	2.2	100	NA	NA
924	2018	Jul.	Jul. 2018	N1	C0	With Crabs	1	N1C0	4.43	62.3	7	18.6	2.3	71	NA	NA
925	2018	Jul.	Jul. 2018	N1	C0	With Crabs	1	N1C0	NA	15.8	4	12.6	2.1	100	NA	NA
926	2018	Jul.	Jul. 2018	N1	C0	With Crabs	1	N1C0	4.16	58.3	5	17.2	1.9	80	NA	NA
927	2018	Jul.	Jul. 2018	N1	C0	With Crabs	1	N1C0	5.67	78.7	8	19.4	2.3	38	NA	NA
928	2018	Jul.	Jul. 2018	N1	C0	With Crabs	1	N1C0	4.74	20.3	1	3.6	1.1	100	NA	NA
929	2018	Jul.	Jul. 2018	N1	C0	With Crabs	1	N1C0	5.43	16.4	2	8.3	1.4	100	NA	NA
930	2018	Jul.	Jul. 2018	N1	C0	With Crabs	1	N1C0	3.96	74.4	8	17.4	1.9	50	NA	NA
931	2018	Jul.	Jul. 2018	N1	C0	With Crabs	1	N1C0	4.44	4.8	0	0	0	0	NA	NA
932	2018	Jul.	Jul. 2018	N0	C0	With Crabs	2	N0C0	5.21	102.1	13	24.5	3.2	38	NA	NA
933	2018	Jul.	Jul. 2018	N0	C0	With Crabs	2	N0C0	5.27	69.2	8	20.7	2.5	100	NA	NA
934	2018	Jul.	Jul. 2018	N0	C0	With Crabs	2	N0C0	4.61	70.3	7	17.8	2.4	71	NA	NA
935	2018	Jul.	Jul. 2018	N0	C0	With Crabs	2	N0C0	4.83	62.3	7	17.5	2.4	100	NA	NA
936	2018	Jul.	Jul. 2018	N0	C0	With Crabs	2	N0C0	6.11	94.8	10	18.6	2.7	30	NA	NA
937	2018	Jul.	Jul. 2018	N0	C0	With Crabs	2	N0C0	5.12	97.6	11	18.2	2.5	45	NA	NA
938	2018	Jul.	Jul. 2018	N0	C0	With Crabs	2	N0C0	4.51	99.5	12	22.5	2.5	33	NA	NA
939	2018	Jul.	Jul. 2018	N0	C0	With Crabs	2	N0C0	6.17	106.8	12	21.2	2.6	25	NA	NA
940	2018	Jul.	Jul. 2018	N0	C0	With Crabs	2	N0C0	3.09	72.5	8	20.5	2.4	75	NA	NA
941	2018	Jul.	Jul. 2018	N0	C0	With Crabs	2	N0C0	4.82	47.7	3	13.8	2.2	100	NA	NA
942	2018	Jul.	Jul. 2018	N0	C0	With Crabs	2	N0C0	3.37	18	0	0	0	100	NA	NA
943	2018	Jul.	Jul. 2018	N0	C0	With Crabs	2	N0C0	3.89	53.8	4	13.8	2.6	100	NA	NA
944	2018	Jul.	Jul. 2018	N0	C0	With Crabs	2	N0C0	4.64	18.5	2	5	1.7	100	NA	NA
945	2018	Jul.	Jul. 2018	N0	C0	With Crabs	2	N0C0	4.95	52.9	4	12.8	1.8	100	NA	NA
946	2018	Jul.	Jul. 2018	N0	C0	With Crabs	2	N0C0	4.7	42.4	4	12.2	1.9	100	NA	NA
947	2018	Jul.	Jul. 2018	N0	C0	With Crabs	2	N0C0	3.35	50.8	6	15.8	1.9	50	NA	NA
948	2018	Jul.	Jul. 2018	N0	C0	With Crabs	2	N0C0	3.13	59.8	5	17.5	2.1	100	NA	NA
949	2018	Jul.	Jul. 2018	N0	C0	With Crabs	2	N0C0	4.14	73.2	7	17.7	2.1	43	NA	NA
950	2018	Jul.	Jul. 2018	N0	C0	With Crabs	2	N0C0	4.04	37.8	3	15.2	1.7	100	NA	NA
951	2018	Jul.	Jul. 2018	N0	C0	With Crabs	2	N0C0	4.28	12.1	0	0	0	0	NA	NA
952	2018	Jul.	Jul. 2018	N0	C0	With Crabs	2	N0C0	5.92	7	1	1	0.3	0	NA	NA
953	2018	Jul.	Jul. 2018	N0	C0	With Crabs	2	N0C0	5.04	10.3	1	2.5	0.4	100	NA	NA
954	2018	Jul.	Jul. 2018	N0	C0	With Crabs	2	N0C0	5.63	7.8	0	0	0	0	NA	NA
955	2018	Jul.	Jul. 2018	N1	C0	With Crabs	2	N1C0	3.87	69	9	21	2.3	44	NA	NA
956	2018	Jul.	Jul. 2018	N1	C0	With Crabs	2	N1C0	4.55	74.5	9	21	2.3	67	NA	NA
957	2018	Jul.	Jul. 2018	N1	C0	With Crabs	2	N1C0	4.83	86	11	18	2.2	55	NA	NA
958	2018	Jul.	Jul. 2018	N1	C0	With Crabs	2	N1C0	3.48	74.5	8	20.1	2.6	50	NA	NA
959	2018	Jul.	Jul. 2018	N1	C0	With Crabs	2	N1C0	4.07	88	11	20	2.2	64	NA	NA
960	2018	Jul.	Jul. 2018	N1	C0	With Crabs	2	N1C0	3.94	77	10	17	2.3	60	NA	NA
961	2018	Jul.	Jul. 2018	N1	C0	With Crabs	2	N1C0	4.67	82	11	19	2.3	64	NA	NA
962	2018	Jul.	Jul. 2018	N1	C0	With Crabs	2	N1C0	5.52	81	10	17	2.1	80	NA	NA
963	2018	Jul.	Jul. 2018	N1	C0	With Crabs	2	N1C0	4.49	71	8	16	2.2	63	NA	NA
964	2018	Jul.	Jul. 2018	N1	C0	With Crabs	2	N1C0	3.54	63.5	7	14	2.1	100	NA	NA
965	2018	Jul.	Jul. 2018	N1	C0	With Crabs	2	N1C0	2.89	61	9	16	1.8	56	NA	NA
966	2018	Jul.	Jul. 2018	N1	C0	With Crabs	2	N1C0	3.44	17	1	1	0.6	100	NA	NA
967	2018	Jul.	Jul. 2018	N1	C0	With Crabs	2	N1C0	4.55	63	7	16.5	2.5	86	NA	NA
968	2018	Jul.	Jul. 2018	N1	C0	With Crabs	2	N1C0	2.5	63.8	8	18	2	63	NA	NA
969	2018	Jul.	Jul. 2018	N1	C0	With Crabs	2	N1C0	3.92	47	7	12	1.8	57	NA	NA
970	2018	Jul.	Jul. 2018	N1	C0	With Crabs	2	N1C0	3.26	43.4	6	13.5	2.5	67	NA	NA
971	2018	Jul.	Jul. 2018	N1	C0	With Crabs	2	N1C0	4.4	39.5	5	19.8	1.6	80	NA	NA
972	2018	Jul.	Jul. 2018	N1	C0	With Crabs	2	N1C0	3.85	38	5	13.3	1.7	40	NA	NA
973	2018	Jul.	Jul. 2018	N1	C0	With Crabs	2	N1C0	3.89	67	8	18.5	2.1	50	NA	NA
974	2018	Jul.	Jul. 2018	N1	C0	With Crabs	2	N1C0	4.6	61.2	6	17.8	2.2	33	NA	NA
975	2018	Jul.	Jul. 2018	N1	C0	With Crabs	2	N1C0	NA	52.2	6	17.5	2	17	NA	NA
976	2018	Jul.	Jul. 2018	N1	C0	With Crabs	2	N1C0	3.01	10	0	0	0	0	NA	NA
977	2018	Jul.	Jul. 2018	N1	C0	With Crabs	2	N1C0	5.5	10.5	0	0	0	0	NA	NA
978	2018	Jul.	Jul. 2018	N1	C0	With Crabs	2	N1C0	4.81	45.5	3	13	1.7	67	NA	NA
979	2018	Jul.	Jul. 2018	N0	C0	With Crabs	3	N0C0	4.62	106.2	12	17.2	2.4	50	NA	NA
980	2018	Jul.	Jul. 2018	N0	C0	With Crabs	3	N0C0	4.05	83.2	11	19.3	2.3	64	NA	NA
981	2018	Jul.	Jul. 2018	N0	C0	With Crabs	3	N0C0	4.46	80.2	9	15.2	1.9	44	NA	NA
982	2018	Jul.	Jul. 2018	N0	C0	With Crabs	3	N0C0	4.04	84.5	11	15.5	2.1	64	NA	NA
983	2018	Jul.	Jul. 2018	N0	C0	With Crabs	3	N0C0	3.68	94.2	12	17.2	2.4	42	NA	NA
984	2018	Jul.	Jul. 2018	N0	C0	With Crabs	3	N0C0	4.21	83.5	8	15.8	2.1	88	NA	NA
985	2018	Jul.	Jul. 2018	N0	C0	With Crabs	3	N0C0	4.74	52	7	12.1	2.3	86	NA	NA
986	2018	Jul.	Jul. 2018	N0	C0	With Crabs	3	N0C0	4.71	89	11	17	2.2	64	NA	NA
987	2018	Jul.	Jul. 2018	N0	C0	With Crabs	3	N0C0	3.33	65.2	7	16.5	1.9	57	NA	NA
988	2018	Jul.	Jul. 2018	N0	C0	With Crabs	3	N0C0	3.12	46.5	5	8.8	1.7	80	NA	NA
989	2018	Jul.	Jul. 2018	N0	C0	With Crabs	3	N0C0	4.27	66.1	7	18.5	2.3	29	NA	NA
990	2018	Jul.	Jul. 2018	N0	C0	With Crabs	3	N0C0	3.97	55.3	5	11.7	1.9	80	NA	NA
991	2018	Jul.	Jul. 2018	N0	C0	With Crabs	3	N0C0	4.55	78.2	10	14.7	2.3	80	NA	NA
992	2018	Jul.	Jul. 2018	N0	C0	With Crabs	3	N0C0	4.14	57.3	8	14.3	2.1	88	NA	NA
993	2018	Jul.	Jul. 2018	N0	C0	With Crabs	3	N0C0	5.06	35	4	9.5	1.2	50	NA	NA
994	2018	Jul.	Jul. 2018	N0	C0	With Crabs	3	N0C0	4.29	40.2	5	12.2	1.3	60	NA	NA
995	2018	Jul.	Jul. 2018	N0	C0	With Crabs	3	N0C0	4.62	29.8	4	20.2	1.7	75	NA	NA
996	2018	Jul.	Jul. 2018	N0	C0	With Crabs	3	N0C0	4.2	38.8	3	13.2	1.2	33	NA	NA
997	2018	Jul.	Jul. 2018	N0	C0	With Crabs	3	N0C0	5.52	11.2	0	0	0	0	NA	NA
998	2018	Jul.	Jul. 2018	N1	C0	With Crabs	4	N1C0	4.48	54.5	7	14.5	2.2	86	NA	NA
999	2018	Jul.	Jul. 2018	N1	C0	With Crabs	4	N1C0	4.96	82.2	8	20	2	88	NA	NA
1000	2018	Jul.	Jul. 2018	N1	C0	With Crabs	4	N1C0	6.6	98.2	8	18	3.9	50	NA	NA
1001	2018	Jul.	Jul. 2018	N1	C0	With Crabs	4	N1C0	6.44	98.2	12	22.3	3.2	58	NA	NA
1002	2018	Jul.	Jul. 2018	N1	C0	With Crabs	4	N1C0	5.16	80.3	9	23.3	3.3	67	NA	NA
1003	2018	Jul.	Jul. 2018	N1	C0	With Crabs	4	N1C0	5.08	74.2	8	23.4	2.9	63	NA	NA
1004	2018	Jul.	Jul. 2018	N1	C0	With Crabs	4	N1C0	6.71	84.3	5	24.3	2.7	60	NA	NA
1005	2018	Jul.	Jul. 2018	N1	C0	With Crabs	4	N1C0	6.6	82.6	9	19.8	3	44	NA	NA
1006	2018	Jul.	Jul. 2018	N1	C0	With Crabs	4	N1C0	4.09	39.2	5	10.2	1.7	100	NA	NA
1007	2018	Jul.	Jul. 2018	N1	C0	With Crabs	4	N1C0	6.17	75.2	7	21.1	3.6	71	NA	NA
1008	2018	Jul.	Jul. 2018	N1	C0	With Crabs	4	N1C0	5	63.1	7	15.2	2.6	86	NA	NA
1009	2018	Jul.	Jul. 2018	N1	C0	With Crabs	4	N1C0	4.59	17.8	4	9	2	100	NA	NA
1010	2018	Jul.	Jul. 2018	N1	C0	With Crabs	4	N1C0	5.84	9	0	0	0	0	NA	NA
1011	2018	Jul.	Jul. 2018	N1	C0	With Crabs	5	N1C0	6.65	85.6	8	24.2	3.4	63	NA	NA
1012	2018	Jul.	Jul. 2018	N1	C0	With Crabs	5	N1C0	6.21	91.1	10	22.3	2.9	30	NA	NA
1013	2018	Jul.	Jul. 2018	N1	C0	With Crabs	5	N1C0	5.9	98.8	10	21.3	2.8	60	NA	NA
1015	2018	Jul.	Jul. 2018	N1	C0	With Crabs	5	N1C0	6.46	67	8	18.2	2.7	88	NA	NA
1016	2018	Jul.	Jul. 2018	N1	C0	With Crabs	5	N1C0	5.17	73.4	9	19.8	3.1	67	NA	NA
1017	2018	Jul.	Jul. 2018	N1	C0	With Crabs	5	N1C0	4.32	72	9	22.1	2.7	56	NA	NA
1018	2018	Jul.	Jul. 2018	N1	C0	With Crabs	5	N1C0	4.65	69.3	6	23	3	83	NA	NA
1019	2018	Jul.	Jul. 2018	N1	C0	With Crabs	5	N1C0	4.98	54.5	5	22.2	2.7	60	NA	NA
1020	2018	Jul.	Jul. 2018	N1	C0	With Crabs	5	N1C0	5.15	63.1	7	19.8	3.5	86	NA	NA
1021	2018	Jul.	Jul. 2018	N1	C0	With Crabs	5	N1C0	6.1	25	1	6.1	0.5	100	NA	NA
1022	2018	Jul.	Jul. 2018	N1	C0	With Crabs	5	N1C0	4.92	8	0	0	0	0	NA	NA
1023	2018	Jul.	Jul. 2018	N0	C0	With Crabs	5	N0C0	5.54	92.1	9	22.2	3.2	67	NA	NA
1024	2018	Jul.	Jul. 2018	N0	C0	With Crabs	5	N0C0	5.55	86.2	9	19.5	2.6	56	NA	NA
1025	2018	Jul.	Jul. 2018	N0	C0	With Crabs	5	N0C0	5.77	92.2	9	24.3	3.1	56	NA	NA
1026	2018	Jul.	Jul. 2018	N0	C0	With Crabs	5	N0C0	6.88	97	8	23.1	3.1	88	NA	NA
1027	2018	Jul.	Jul. 2018	N0	C0	With Crabs	5	N0C0	5.44	67.1	7	19.5	3	57	NA	NA
1028	2018	Jul.	Jul. 2018	N0	C0	With Crabs	5	N0C0	5.73	71	8	20.1	3.1	63	NA	NA
1029	2018	Jul.	Jul. 2018	N0	C0	With Crabs	5	N0C0	4.76	64.2	5	21.2	2.2	100	NA	NA
1030	2018	Jul.	Jul. 2018	N0	C0	With Crabs	5	N0C0	5.13	82.2	9	18.2	3.3	89	NA	NA
1031	2018	Jul.	Jul. 2018	N0	C0	With Crabs	5	N0C0	5.23	46.2	0	0	0	100	NA	NA
1032	2018	Jul.	Jul. 2018	N0	C0	With Crabs	4	N0C0	6.66	103.5	9	20.3	3.3	33	NA	NA
1033	2018	Jul.	Jul. 2018	N0	C0	With Crabs	4	N0C0	6.35	85.2	9	20.1	2.8	56	NA	NA
1034	2018	Jul.	Jul. 2018	N0	C0	With Crabs	4	N0C0	5.95	90.5	9	21.2	3.4	67	NA	NA
1035	2018	Jul.	Jul. 2018	N0	C0	With Crabs	4	N0C0	5.68	84	10	20.9	3	50	NA	NA
1036	2018	Jul.	Jul. 2018	N0	C0	With Crabs	4	N0C0	7.12	97.3	9	20.1	3	11	NA	NA
1037	2018	Jul.	Jul. 2018	N0	C0	With Crabs	4	N0C0	4.56	95.1	12	19.2	2.6	33	NA	NA
1038	2018	Jul.	Jul. 2018	N0	C0	With Crabs	4	N0C0	3.81	83	10	15.2	1.8	30	NA	NA
1039	2018	Jul.	Jul. 2018	N0	C0	With Crabs	4	N0C0	5.89	88.2	9	19	2.7	78	NA	NA
1040	2018	Jul.	Jul. 2018	N0	C0	With Crabs	4	N0C0	2.53	14.2	6	0	0	17	NA	NA
1041	2018	Jul.	Jul. 2018	N0	C0	With Crabs	4	N0C0	3.45	13.2	3	7	1.2	100	NA	NA
1042	2018	Jul.	Jul. 2018	N0	C0	With Crabs	4	N0C0	5.15	38	4	8.2	1.3	100	NA	NA
1043	2018	Jul.	Jul. 2018	N1	C0	With Crabs	3	N1C0	3.5	68	9	15.3	1.9	22	NA	NA
1044	2018	Jul.	Jul. 2018	N1	C0	With Crabs	3	N1C0	4.14	75.2	8	14.6	2	88	NA	NA
1045	2018	Jul.	Jul. 2018	N1	C0	With Crabs	3	N1C0	4.31	92.5	9	19.2	2.2	22	NA	NA
1046	2018	Jul.	Jul. 2018	N1	C0	With Crabs	3	N1C0	6.49	103	10	28.5	2.3	30	NA	NA
1047	2018	Jul.	Jul. 2018	N1	C0	With Crabs	3	N1C0	3.28	87	9	17.3	2.2	33	NA	NA
1048	2018	Jul.	Jul. 2018	N1	C0	With Crabs	3	N1C0	6.09	101.2	9	22.1	2.8	33	NA	NA
1049	2018	Jul.	Jul. 2018	N1	C0	With Crabs	3	N1C0	3.83	88.1	10	15.8	2.2	50	NA	NA
1050	2018	Jul.	Jul. 2018	N1	C0	With Crabs	3	N1C0	4.55	77.1	8	18.9	2.3	63	NA	NA
1051	2018	Jul.	Jul. 2018	N1	C0	With Crabs	3	N1C0	3.43	27	4	15.6	1.5	75	NA	NA
1052	2018	Jul.	Jul. 2018	N1	C0	With Crabs	3	N1C0	2.77	52.5	7	13.2	1.8	57	NA	NA
1053	2018	Jul.	Jul. 2018	N1	C0	With Crabs	3	N1C0	3.23	29.5	10	9.2	1	30	NA	NA
1054	2018	Jul.	Jul. 2018	N1	C0	With Crabs	3	N1C0	3.09	37.1	3	5.5	0.6	100	NA	NA
1055	2018	Jul.	Jul. 2018	N1	C0	With Crabs	3	N1C0	5.16	93.5	9	18.8	1.5	33	NA	NA
1056	2018	Jul.	Jul. 2018	N1	C0	With Crabs	3	N1C0	3.31	52.8	5	13.8	1.9	80	NA	NA
1057	2018	Jul.	Jul. 2018	N1	C0	With Crabs	3	N1C0	4.07	88.8	9	19.1	2.5	44	NA	NA
1058	2018	Jul.	Jul. 2018	N1	C0	With Crabs	3	N1C0	3.14	36.5	4	9	1.2	100	NA	NA
1059	2018	Jul.	Jul. 2018	N1	C0	With Crabs	3	N1C0	4.56	74.3	7	19.1	2.3	57	NA	NA
1060	2018	Jul.	Jul. 2018	N1	C0	With Crabs	3	N1C0	4.3	15.2	0	0	0	0	NA	NA
1061	2018	Jul.	Jul. 2018	N1	C0	With Crabs	3	N1C0	4.98	25.2	2	6	0.5	100	NA	NA
1062	2018	Jul.	Jul. 2018	N1	C0	With Crabs	3	N1C0	4.43	48.8	5	16.5	1.8	40	NA	NA
1063	2018	Jul.	Jul. 2018	N1	C0	With Crabs	3	N1C0	5.47	42.1	4	10.5	1.7	75	NA	NA
1064	2018	Jul.	Jul. 2018	N1	C0	With Crabs	3	N1C0	5.56	19	2	4.5	0.3	100	NA	NA
1065	2018	Jul.	Jul. 2018	N1	C0	With Crabs	3	N1C0	3.54	31.5	3	8.9	1.3	67	NA	NA
1066	2018	Jul.	Jul. 2018	N1	C2	Without Crabs	4	N1C2	4.01	65.1	11	17.1	1.7	0	NA	NA
1067	2018	Jul.	Jul. 2018	N1	C2	Without Crabs	4	N1C2	4.38	83.3	11	19.2	2.1	0	NA	NA
1068	2018	Jul.	Jul. 2018	N1	C2	Without Crabs	4	N1C2	4.83	92.5	14	18	2.3	21	NA	NA
1069	2018	Jul.	Jul. 2018	N1	C2	Without Crabs	4	N1C2	3.47	36.1	2	6	0.6	0	NA	NA
1070	2018	Jul.	Jul. 2018	N1	C2	Without Crabs	4	N1C2	3.9	97.8	13	20.1	1.9	15	NA	NA
1071	2018	Jul.	Jul. 2018	N1	C2	Without Crabs	4	N1C2	4.5	106	14	23.2	2.3	7	NA	NA
1072	2018	Jul.	Jul. 2018	N1	C2	Without Crabs	4	N1C2	4.08	107	14	19	2.7	0	NA	NA
1073	2018	Jul.	Jul. 2018	N1	C2	Without Crabs	4	N1C2	2.63	45.1	6	14.3	1	0	NA	NA
1075	2018	Jul.	Jul. 2018	N1	C2	Without Crabs	4	N1C2	4.84	76.5	9	19.8	2	0	NA	NA
1077	2018	Jul.	Jul. 2018	N1	C2	Without Crabs	4	N1C2	2.89	47.8	6	15.5	1.6	0	NA	NA
1078	2018	Jul.	Jul. 2018	N1	C2	Without Crabs	4	N1C2	3.32	58	8	18.2	1.8	0	NA	NA
1079	2018	Jul.	Jul. 2018	N1	C2	Without Crabs	4	N1C2	2.68	62.1	8	20.1	1.7	0	NA	NA
1080	2018	Jul.	Jul. 2018	N1	C2	Without Crabs	4	N1C2	5.6	65.2	7	19	2.1	0	NA	NA
1081	2018	Jul.	Jul. 2018	N1	C2	Without Crabs	4	N1C2	3.3	48.8	7	16.2	1.3	0	NA	NA
1082	2018	Jul.	Jul. 2018	N1	C2	Without Crabs	4	N1C2	2.13	59.6	6	16.5	1.3	0	NA	NA
1083	2018	Jul.	Jul. 2018	N1	C2	Without Crabs	4	N1C2	1.6	57.8	8	11.6	1.7	13	NA	NA
1084	2018	Jul.	Jul. 2018	N1	C2	Without Crabs	4	N1C2	5.06	80.3	10	21.3	2.6	0	NA	NA
1085	2018	Jul.	Jul. 2018	N1	C2	Without Crabs	4	N1C2	1.76	36.5	5	11.1	0.6	0	NA	NA
1086	2018	Jul.	Jul. 2018	N1	C2	Without Crabs	4	N1C2	4.52	41.5	4	9.6	1	0	NA	NA
1087	2018	Jul.	Jul. 2018	N1	C2	Without Crabs	4	N1C2	2.41	25.1	5	8	1	0	NA	NA
1088	2018	Jul.	Jul. 2018	N1	C2	Without Crabs	4	N1C2	4.18	40.3	2	5.2	0.7	0	NA	NA
1089	2018	Jul.	Jul. 2018	N1	C2	Without Crabs	4	N1C2	2.78	25.1	4	9	1.2	0	NA	NA
1090	2018	Jul.	Jul. 2018	N1	C2	Without Crabs	4	N1C2	1.56	28.3	5	20.1	0.9	0	NA	NA
1091	2018	Jul.	Jul. 2018	N1	C2	Without Crabs	4	N1C2	4.59	62	5	18.2	1.8	0	NA	NA
1092	2018	Jul.	Jul. 2018	N1	C2	Without Crabs	4	N1C2	3.61	52.1	5	14.2	1.1	0	NA	NA
1093	2018	Jul.	Jul. 2018	N1	C2	Without Crabs	4	N1C2	1.77	13	2	1.8	0.5	0	NA	NA
1094	2018	Jul.	Jul. 2018	N1	C2	Without Crabs	4	N1C2	3.97	67.3	5	17.2	1.8	0	NA	NA
1095	2018	Jul.	Jul. 2018	N1	C2	Without Crabs	4	N1C2	2.1	37.8	4	11.5	1	0	NA	NA
1096	2018	Jul.	Jul. 2018	N1	C2	Without Crabs	4	N1C2	3.63	52.3	4	13.4	1.4	0	NA	NA
1097	2018	Jul.	Jul. 2018	N1	C2	Without Crabs	4	N1C2	1.81	36.5	4	12	0.7	0	NA	NA
1098	2018	Jul.	Jul. 2018	N1	C2	Without Crabs	4	N1C2	2.45	33.5	2	8	1.1	0	NA	NA
1099	2018	Jul.	Jul. 2018	N1	C2	Without Crabs	4	N1C2	1.23	21.5	3	9	0.6	0	NA	NA
1100	2018	Jul.	Jul. 2018	N1	C2	Without Crabs	4	N1C2	3.29	32.1	4	7	0.9	0	NA	NA
1101	2018	Jul.	Jul. 2018	N1	C2	Without Crabs	4	N1C2	3.99	31.2	3	6	0.4	0	NA	NA
1102	2018	Jul.	Jul. 2018	N1	C2	Without Crabs	4	N1C2	1.32	16	3	6	0.6	0	NA	NA
1104	2018	Jul.	Jul. 2018	N0	C2	Without Crabs	5	N0C2	3.65	71	9	18.2	1.8	0	NA	NA
1105	2018	Jul.	Jul. 2018	N0	C2	Without Crabs	5	N0C2	5.56	101.1	12	19	2.3	8	NA	NA
1107	2018	Jul.	Jul. 2018	N0	C2	Without Crabs	5	N0C2	4.6	88.1	13	13.5	2.7	0	NA	NA
1108	2018	Jul.	Jul. 2018	N0	C2	Without Crabs	5	N0C2	3.98	86.1	11	16.5	2.1	0	NA	NA
1109	2018	Jul.	Jul. 2018	N0	C2	Without Crabs	5	N0C2	4.34	79.2	11	16.4	2.1	18	NA	NA
1110	2018	Jul.	Jul. 2018	N0	C2	Without Crabs	5	N0C2	4.1	93.2	13	24.5	2.5	15	NA	NA
1111	2018	Jul.	Jul. 2018	N0	C2	Without Crabs	5	N0C2	5.38	77.8	10	21.1	2.3	0	NA	NA
1112	2018	Jul.	Jul. 2018	N0	C2	Without Crabs	5	N0C2	2.78	60	7	18.2	1.8	0	NA	NA
1113	2018	Jul.	Jul. 2018	N0	C2	Without Crabs	5	N0C2	1.66	50	5	16.1	1.3	0	NA	NA
1114	2018	Jul.	Jul. 2018	N0	C2	Without Crabs	5	N0C2	4.64	72	8	17	2.1	0	NA	NA
1115	2018	Jul.	Jul. 2018	N0	C2	Without Crabs	5	N0C2	3.45	55.5	7	20	1.8	0	NA	NA
1116	2018	Jul.	Jul. 2018	N0	C2	Without Crabs	5	N0C2	1.36	14.1	6	12	1.2	0	NA	NA
1117	2018	Jul.	Jul. 2018	N0	C2	Without Crabs	5	N0C2	1	25.1	4	7	0.6	0	NA	NA
1118	2018	Jul.	Jul. 2018	N0	C2	Without Crabs	5	N0C2	4.26	27	2	5.1	0.3	0	NA	NA
1119	2018	Jul.	Jul. 2018	N0	C2	Without Crabs	5	N0C2	2.75	39.1	2	6	1	0	NA	NA
1120	2018	Jul.	Jul. 2018	N0	C2	Without Crabs	5	N0C2	2.72	26	3	3.1	0.4	0	NA	NA
1121	2018	Jul.	Jul. 2018	N0	C2	Without Crabs	5	N0C2	2.48	43.2	3	12	0.8	0	NA	NA
1122	2018	Jul.	Jul. 2018	N1	C2	Without Crabs	5	N1C2	4.93	89.5	10	16.5	2.1	10	NA	NA
1123	2018	Jul.	Jul. 2018	N1	C2	Without Crabs	5	N1C2	4.51	94.5	12	16.2	2.3	0	NA	NA
1124	2018	Jul.	Jul. 2018	N1	C2	Without Crabs	5	N1C2	5.1	77.5	9	18.6	2	0	NA	NA
1125	2018	Jul.	Jul. 2018	N1	C2	Without Crabs	5	N1C2	4.27	83.4	12	17.8	2.2	8	NA	NA
1126	2018	Jul.	Jul. 2018	N1	C2	Without Crabs	5	N1C2	4.66	83	11	15.6	1.9	0	NA	NA
1127	2018	Jul.	Jul. 2018	N1	C2	Without Crabs	5	N1C2	4.63	78.1	11	18.8	2.1	0	NA	NA
1128	2018	Jul.	Jul. 2018	N1	C2	Without Crabs	5	N1C2	4.99	81.5	11	19	2.3	0	NA	NA
1129	2018	Jul.	Jul. 2018	N1	C2	Without Crabs	5	N1C2	3.42	56	8	7.5	2	0	NA	NA
1130	2018	Jul.	Jul. 2018	N1	C2	Without Crabs	5	N1C2	3.66	48	5	15.6	2.1	0	NA	NA
1131	2018	Jul.	Jul. 2018	N1	C2	Without Crabs	5	N1C2	5.7	87.1	11	18.1	2.6	0	NA	NA
1132	2018	Jul.	Jul. 2018	N1	C2	Without Crabs	5	N1C2	5.45	70.1	9	18.6	2.4	0	NA	NA
1133	2018	Jul.	Jul. 2018	N1	C2	Without Crabs	5	N1C2	5.38	17	0	0	0	0	NA	NA
1134	2018	Jul.	Jul. 2018	N1	C2	Without Crabs	5	N1C2	4.33	48.1	4	16.1	1.6	0	NA	NA
1135	2018	Jul.	Jul. 2018	N1	C2	Without Crabs	5	N1C2	2.5	31.8	5	4	1	0	NA	NA
1136	2018	Jul.	Jul. 2018	N0	C2	Without Crabs	4	N0C2	3.08	53.1	7	13.1	1.7	0	NA	NA
1137	2018	Jul.	Jul. 2018	N0	C2	Without Crabs	4	N0C2	4.18	91.1	11	18	2.1	0	NA	NA
1138	2018	Jul.	Jul. 2018	N0	C2	Without Crabs	4	N0C2	4.88	97.5	12	21	2.5	8	NA	NA
1139	2018	Jul.	Jul. 2018	N0	C2	Without Crabs	4	N0C2	5.15	121	14	20.2	2.4	0	NA	NA
1140	2018	Jul.	Jul. 2018	N0	C2	Without Crabs	4	N0C2	4.73	98.5	6	16.5	2.3	0	NA	NA
1141	2018	Jul.	Jul. 2018	N0	C2	Without Crabs	4	N0C2	3.7	80.1	12	17.5	2.1	0	NA	NA
1142	2018	Jul.	Jul. 2018	N0	C2	Without Crabs	4	N0C2	5.21	93.5	12	18	2.4	0	NA	NA
1143	2018	Jul.	Jul. 2018	N0	C2	Without Crabs	4	N0C2	4.47	84.8	13	18.9	2.3	0	NA	NA
1144	2018	Jul.	Jul. 2018	N0	C2	Without Crabs	4	N0C2	3.54	72.1	8	15.6	2	25	NA	NA
1145	2018	Jul.	Jul. 2018	N0	C2	Without Crabs	4	N0C2	2.16	79.2	9	18.8	2.1	0	NA	NA
1146	2018	Jul.	Jul. 2018	N0	C2	Without Crabs	4	N0C2	3.81	63	8	16.1	1.9	0	NA	NA
1147	2018	Jul.	Jul. 2018	N0	C2	Without Crabs	4	N0C2	2.82	63.1	10	20	2	0	NA	NA
1148	2018	Jul.	Jul. 2018	N0	C2	Without Crabs	4	N0C2	3.34	59	6	17.2	2	0	NA	NA
1149	2018	Jul.	Jul. 2018	N0	C2	Without Crabs	4	N0C2	4.18	79	4	18	2.3	0	NA	NA
1150	2018	Jul.	Jul. 2018	N0	C2	Without Crabs	4	N0C2	3.94	63.1	8	16.3	2	0	NA	NA
1151	2018	Jul.	Jul. 2018	N0	C2	Without Crabs	4	N0C2	5.64	79	10	20.4	2.3	0	NA	NA
1152	2018	Jul.	Jul. 2018	N0	C2	Without Crabs	4	N0C2	4.74	61.2	7	18.4	2.2	0	NA	NA
1153	2018	Jul.	Jul. 2018	N0	C2	Without Crabs	4	N0C2	3.2	63.5	8	18.2	2	0	NA	NA
1154	2018	Jul.	Jul. 2018	N0	C2	Without Crabs	4	N0C2	1.31	31	4	7	0.5	0	NA	NA
1155	2018	Jul.	Jul. 2018	N0	C2	Without Crabs	4	N0C2	3.52	67.8	6	17.3	2.2	0	NA	NA
1156	2018	Jul.	Jul. 2018	N0	C2	Without Crabs	4	N0C2	5.84	40.1	3	8.5	1.1	0	NA	NA
1157	2018	Jul.	Jul. 2018	N0	C2	Without Crabs	4	N0C2	3.37	44.5	5	12.5	1	0	NA	NA
1158	2018	Jul.	Jul. 2018	N0	C2	Without Crabs	4	N0C2	1.77	12.3	3	5	0.8	0	NA	NA
1159	2018	Jul.	Jul. 2018	N0	C2	Without Crabs	4	N0C2	3.67	19	0	0	0	0	NA	NA
1160	2018	Jul.	Jul. 2018	N1	C2	Without Crabs	1	N1C2	5.75	101	11	21.2	3.1	0	NA	NA
1161	2018	Jul.	Jul. 2018	N1	C2	Without Crabs	1	N1C2	3.92	58.9	7	16.7	1.8	0	NA	NA
1162	2018	Jul.	Jul. 2018	N1	C2	Without Crabs	1	N1C2	3.84	76.3	9	17	2.3	11	NA	NA
1163	2018	Jul.	Jul. 2018	N1	C2	Without Crabs	1	N1C2	4.22	84.5	9	15.3	2	0	NA	NA
1164	2018	Jul.	Jul. 2018	N1	C2	Without Crabs	1	N1C2	4.68	95.2	10	22	3	10	NA	NA
1165	2018	Jul.	Jul. 2018	N1	C2	Without Crabs	1	N1C2	4.93	101	12	17	2.5	0	NA	NA
1166	2018	Jul.	Jul. 2018	N1	C2	Without Crabs	1	N1C2	4.18	78.2	9	17.1	2.1	0	NA	NA
1167	2018	Jul.	Jul. 2018	N1	C2	Without Crabs	1	N1C2	4.96	79	8	15.6	1.9	13	NA	NA
1168	2018	Jul.	Jul. 2018	N1	C2	Without Crabs	1	N1C2	2.35	43.5	6	14	1.2	0	NA	NA
1169	2018	Jul.	Jul. 2018	N1	C2	Without Crabs	1	N1C2	6.33	41.2	3	12.2	2.1	0	NA	NA
1170	2018	Jul.	Jul. 2018	N1	C2	Without Crabs	1	N1C2	3.59	30	0	0	0	0	NA	NA
1171	2018	Jul.	Jul. 2018	N1	C2	Without Crabs	1	N1C2	3.05	33.5	4	7.5	1	0	NA	NA
1172	2018	Jul.	Jul. 2018	N1	C2	Without Crabs	1	N1C2	3.57	18.9	3	5	0.5	0	NA	NA
1173	2018	Jul.	Jul. 2018	N1	C2	Without Crabs	1	N1C2	5.76	62	4	21	2.5	0	NA	NA
1174	2018	Jul.	Jul. 2018	N0	C2	Without Crabs	1	N0C2	4.52	110	13	21	2.5	8	NA	NA
1175	2018	Jul.	Jul. 2018	N0	C2	Without Crabs	1	N0C2	3.9	68	7	15.5	2	0	NA	NA
1176	2018	Jul.	Jul. 2018	N0	C2	Without Crabs	1	N0C2	3.14	66	7	19.5	2	0	NA	NA
1177	2018	Jul.	Jul. 2018	N0	C2	Without Crabs	1	N0C2	3.33	92.4	11	21.5	2.5	0	NA	NA
1178	2018	Jul.	Jul. 2018	N0	C2	Without Crabs	1	N0C2	4.17	99.2	12	17	2.2	8	NA	NA
1179	2018	Jul.	Jul. 2018	N0	C2	Without Crabs	1	N0C2	3.93	57	6	17	2	0	NA	NA
1180	2018	Jul.	Jul. 2018	N0	C2	Without Crabs	1	N0C2	4.92	86.2	9	16.1	2	11	NA	NA
1181	2018	Jul.	Jul. 2018	N0	C2	Without Crabs	1	N0C2	3.4	62.1	7	17	2.1	0	NA	NA
1182	2018	Jul.	Jul. 2018	N0	C2	Without Crabs	1	N0C2	4.45	39	3	6.1	1	0	NA	NA
1183	2018	Jul.	Jul. 2018	N0	C2	Without Crabs	1	N0C2	2.4	44.2	5	13	1.2	0	NA	NA
1184	2018	Jul.	Jul. 2018	N0	C2	Without Crabs	1	N0C2	3.38	54.5	6	16.5	1.7	0	NA	NA
1185	2018	Jul.	Jul. 2018	N0	C2	Without Crabs	1	N0C2	3.81	64	5	19.5	2.5	0	NA	NA
1186	2018	Jul.	Jul. 2018	N0	C2	Without Crabs	1	N0C2	4.68	69	7	17.1	2	0	NA	NA
1187	2018	Jul.	Jul. 2018	N0	C2	Without Crabs	1	N0C2	3.02	60.5	7	17	2	0	NA	NA
1188	2018	Jul.	Jul. 2018	N0	C2	Without Crabs	1	N0C2	2.94	48.8	6	14.3	1.5	0	NA	NA
1189	2018	Jul.	Jul. 2018	N0	C2	Without Crabs	1	N0C2	3.61	52.6	6	18.7	1.5	0	NA	NA
1190	2018	Jul.	Jul. 2018	N0	C2	Without Crabs	1	N0C2	2.02	37.5	4	12.1	0.7	0	NA	NA
1191	2018	Jul.	Jul. 2018	N0	C2	Without Crabs	1	N0C2	5.29	54.2	4	6	2	0	NA	NA
1192	2018	Jul.	Jul. 2018	N0	C2	Without Crabs	1	N0C2	4.3	43.5	5	9	1	0	NA	NA
1193	2018	Jul.	Jul. 2018	N0	C2	Without Crabs	1	N0C2	3.01	30.5	3	8	1.1	0	NA	NA
1194	2018	Jul.	Jul. 2018	N0	C2	Without Crabs	1	N0C2	3.89	41.8	4	11.4	1.3	0	NA	NA
1195	2018	Jul.	Jul. 2018	N0	C2	Without Crabs	1	N0C2	2.47	17.5	0	0	0	0	NA	NA
1196	2018	Aug.	Aug. 2018	N0	C0	With Crabs	1	N0C0	4.3	87	10	17	2.1	60	NA	NA
1197	2018	Aug.	Aug. 2018	N0	C0	With Crabs	1	N0C0	4.42	78.2	8	14.1	2	63	NA	NA
1198	2018	Aug.	Aug. 2018	N0	C0	With Crabs	1	N0C0	4.61	93.5	11	15	2	27	NA	NA
1199	2018	Aug.	Aug. 2018	N0	C0	With Crabs	1	N0C0	4.56	89	10	14	2	50	NA	NA
1200	2018	Aug.	Aug. 2018	N0	C0	With Crabs	1	N0C0	4.43	94	12	25	2.8	42	NA	NA
1201	2018	Aug.	Aug. 2018	N0	C0	With Crabs	1	N0C0	4.55	45	2	8	1	100	NA	NA
1202	2018	Aug.	Aug. 2018	N0	C0	With Crabs	1	N0C0	3.12	51	6	11.5	1.7	67	NA	NA
1203	2018	Aug.	Aug. 2018	N0	C0	With Crabs	1	N0C0	4.41	61.5	7	16.1	2	57	NA	NA
1204	2018	Aug.	Aug. 2018	N0	C0	With Crabs	1	N0C0	3.61	9	0	0	0	0	NA	NA
1205	2018	Aug.	Aug. 2018	N0	C0	With Crabs	1	N0C0	5.33	57	5	13	2.1	60	NA	NA
1206	2018	Aug.	Aug. 2018	N0	C0	With Crabs	1	N0C0	5.98	56	5	12	1.7	40	NA	NA
1207	2018	Aug.	Aug. 2018	N1	C0	With Crabs	1	N1C0	3.54	72	7	16.5	2.2	43	NA	NA
1208	2018	Aug.	Aug. 2018	N1	C0	With Crabs	1	N1C0	3.24	75.4	9	18.8	2.1	44	NA	NA
1209	2018	Aug.	Aug. 2018	N1	C0	With Crabs	1	N1C0	5.64	111.5	13	18.5	2.3	46	NA	NA
1210	2018	Aug.	Aug. 2018	N1	C0	With Crabs	1	N1C0	4.03	121.4	14	18.3	2.3	21	NA	NA
1211	2018	Aug.	Aug. 2018	N1	C0	With Crabs	1	N1C0	3.71	93.6	9	17.2	2.3	44	NA	NA
1212	2018	Aug.	Aug. 2018	N1	C0	With Crabs	1	N1C0	5.09	121.2	15	20.2	2.3	40	NA	NA
1213	2018	Aug.	Aug. 2018	N1	C0	With Crabs	1	N1C0	4.14	81.6	8	18.1	2	88	NA	NA
1214	2018	Aug.	Aug. 2018	N1	C0	With Crabs	1	N1C0	4.62	93.3	10	21.6	2.2	30	NA	NA
1215	2018	Aug.	Aug. 2018	N1	C0	With Crabs	1	N1C0	3.98	101.8	12	20.4	2.3	42	NA	NA
1216	2018	Aug.	Aug. 2018	N1	C0	With Crabs	1	N1C0	3.94	97.7	12	19.7	2.5	33	NA	NA
1218	2018	Aug.	Aug. 2018	N1	C0	With Crabs	1	N1C0	3.8	66	6	18.5	2.2	67	NA	NA
1219	2018	Aug.	Aug. 2018	N1	C0	With Crabs	1	N1C0	3.06	76.2	8	18.2	1.9	50	NA	NA
1220	2018	Aug.	Aug. 2018	N1	C0	With Crabs	1	N1C0	4.48	92.2	8	21.2	2.5	50	NA	NA
1221	2018	Aug.	Aug. 2018	N1	C0	With Crabs	1	N1C0	4.41	84.6	7	19.2	2	57	NA	NA
1222	2018	Aug.	Aug. 2018	N1	C0	With Crabs	1	N1C0	3.99	37.7	3	10.1	1.4	67	NA	NA
1223	2018	Aug.	Aug. 2018	N1	C0	With Crabs	1	N1C0	3.08	71.4	7	16.9	1.9	86	NA	NA
1224	2018	Aug.	Aug. 2018	N1	C0	With Crabs	1	N1C0	4.82	97.2	10	22.5	2.7	30	NA	NA
1225	2018	Aug.	Aug. 2018	N1	C0	With Crabs	1	N1C0	4.54	71.3	6	19.4	2	50	NA	NA
1226	2018	Aug.	Aug. 2018	N1	C0	With Crabs	1	N1C0	5.1	53.6	2	12.2	1.4	100	NA	NA
1227	2018	Aug.	Aug. 2018	N1	C0	With Crabs	1	N1C0	3.86	93.5	11	19.4	2	45	NA	NA
1228	2018	Aug.	Aug. 2018	N1	C0	With Crabs	1	N1C0	4.61	54.2	3	10.2	1.3	33	NA	NA
1229	2018	Aug.	Aug. 2018	N1	C0	With Crabs	1	N1C0	4.36	15.5	0	0	0	0	NA	NA
1230	2018	Aug.	Aug. 2018	N1	C0	With Crabs	1	N1C0	4.68	34.1	1	3.7	0.4	100	NA	NA
1231	2018	Aug.	Aug. 2018	N1	C0	With Crabs	1	N1C0	5.39	55	4	13	2	50	NA	NA
1232	2018	Aug.	Aug. 2018	N1	C0	With Crabs	1	N1C0	5.39	17.2	0	0	0	0	NA	NA
1233	2018	Aug.	Aug. 2018	N0	C0	With Crabs	2	N0C0	4.14	121.2	14	19.1	2.3	50	NA	NA
1234	2018	Aug.	Aug. 2018	N0	C0	With Crabs	2	N0C0	4.5	85.4	9	18.5	2.2	67	NA	NA
1235	2018	Aug.	Aug. 2018	N0	C0	With Crabs	2	N0C0	3.72	78.5	10	16.7	2.4	40	NA	NA
1236	2018	Aug.	Aug. 2018	N0	C0	With Crabs	2	N0C0	4.89	56.9	3	11.5	2.5	100	NA	NA
1237	2018	Aug.	Aug. 2018	N0	C0	With Crabs	2	N0C0	3.88	111.2	14	11.6	1.8	36	NA	NA
1238	2018	Aug.	Aug. 2018	N0	C0	With Crabs	2	N0C0	4.28	114.2	13	17.2	2.1	46	NA	NA
1239	2018	Aug.	Aug. 2018	N0	C0	With Crabs	2	N0C0	3.66	112.7	14	19.8	2.3	29	NA	NA
1240	2018	Aug.	Aug. 2018	N0	C0	With Crabs	2	N0C0	4.84	112.7	10	19.6	2.4	20	NA	NA
1241	2018	Aug.	Aug. 2018	N0	C0	With Crabs	2	N0C0	5.31	56.7	3	14.6	1.8	67	NA	NA
1242	2018	Aug.	Aug. 2018	N0	C0	With Crabs	2	N0C0	4.24	89.8	7	25.1	2.7	71	NA	NA
1244	2018	Aug.	Aug. 2018	N0	C0	With Crabs	2	N0C0	3.94	77.2	7	20.3	1.9	57	NA	NA
1245	2018	Aug.	Aug. 2018	N0	C0	With Crabs	2	N0C0	3.79	37.5	2	11.1	1.3	100	NA	NA
1246	2018	Aug.	Aug. 2018	N0	C0	With Crabs	2	N0C0	4.21	69.4	5	19.3	2.3	60	NA	NA
1247	2018	Aug.	Aug. 2018	N0	C0	With Crabs	2	N0C0	4.24	68.4	6	11.3	1.8	50	NA	NA
1248	2018	Aug.	Aug. 2018	N0	C0	With Crabs	2	N0C0	3.99	55	7	16.5	1.9	86	NA	NA
1249	2018	Aug.	Aug. 2018	N0	C0	With Crabs	2	N0C0	5.18	76.5	5	22.4	2.1	20	NA	NA
1250	2018	Aug.	Aug. 2018	N0	C0	With Crabs	2	N0C0	4.53	87.6	9	18.5	2.3	44	NA	NA
1251	2018	Aug.	Aug. 2018	N0	C0	With Crabs	2	N0C0	2.34	54.5	6	17.1	1.9	83	NA	NA
1252	2018	Aug.	Aug. 2018	N0	C0	With Crabs	2	N0C0	4.68	72.5	4	23.2	2.4	25	NA	NA
1253	2018	Aug.	Aug. 2018	N0	C0	With Crabs	2	N0C0	4.26	57	4	13.8	1.7	100	NA	NA
1254	2018	Aug.	Aug. 2018	N0	C0	With Crabs	2	N0C0	3.8	52	4	16.5	1.6	25	NA	NA
1255	2018	Aug.	Aug. 2018	N0	C0	With Crabs	2	N0C0	5.55	71.6	5	15.2	1.6	40	NA	NA
1256	2018	Aug.	Aug. 2018	N0	C0	With Crabs	2	N0C0	5.92	54.5	4	10.5	1.6	100	NA	NA
1257	2018	Aug.	Aug. 2018	N0	C0	With Crabs	2	N0C0	5.52	57.5	3	15.2	1.8	67	NA	NA
1258	2018	Aug.	Aug. 2018	N0	C0	With Crabs	2	N0C0	3.46	57.1	4	15.7	1.7	50	NA	NA
1259	2018	Aug.	Aug. 2018	N0	C0	With Crabs	2	N0C0	4.2	36.1	1	7.1	1.4	100	NA	NA
1260	2018	Aug.	Aug. 2018	N0	C0	With Crabs	2	N0C0	5.01	9.7	0	0	0	0	NA	NA
1261	2018	Aug.	Aug. 2018	N0	C0	With Crabs	2	N0C0	4.02	20.7	0	0	0	0	NA	NA
1262	2018	Aug.	Aug. 2018	N0	C0	With Crabs	2	N0C0	3.05	22.3	0	0	0	0	NA	NA
1263	2018	Aug.	Aug. 2018	N0	C0	With Crabs	2	N0C0	5.77	11.7	0	0	0	0	NA	NA
1264	2018	Aug.	Aug. 2018	N0	C0	With Crabs	2	N0C0	5.21	48.7	3	11.1	1.7	100	NA	NA
1265	2018	Aug.	Aug. 2018	N0	C0	With Crabs	2	N0C0	5.43	13.8	0	0	0	0	NA	NA
1266	2018	Aug.	Aug. 2018	N0	C0	With Crabs	2	N0C0	5.13	27.2	1	3.4	1.2	100	NA	NA
1267	2018	Aug.	Aug. 2018	N0	C1	With Crabs	1	N0C1	5	94.6	9	22.3	2.6	56	NA	NA
1268	2018	Aug.	Aug. 2018	N0	C1	With Crabs	1	N0C1	6.26	112.1	11	25.4	3.3	45	NA	NA
1269	2018	Aug.	Aug. 2018	N0	C1	With Crabs	1	N0C1	3.16	77.2	9	15.3	1.8	78	NA	NA
1270	2018	Aug.	Aug. 2018	N0	C1	With Crabs	1	N0C1	4.9	106.5	11	19.6	2.7	45	NA	NA
1271	2018	Aug.	Aug. 2018	N0	C1	With Crabs	1	N0C1	5.12	111.5	9	23.5	3.4	22	NA	NA
1272	2018	Aug.	Aug. 2018	N0	C1	With Crabs	1	N0C1	5.89	107.3	10	25.1	2.9	60	NA	NA
1273	2018	Aug.	Aug. 2018	N0	C1	With Crabs	1	N0C1	5.07	85.5	7	22.1	3.4	71	NA	NA
1274	2018	Aug.	Aug. 2018	N0	C1	With Crabs	1	N0C1	4.63	84.4	8	17.2	2.3	38	NA	NA
1275	2018	Aug.	Aug. 2018	N0	C1	With Crabs	1	N0C1	4.16	79.4	8	18.2	2.2	63	NA	NA
1276	2018	Aug.	Aug. 2018	N0	C1	With Crabs	1	N0C1	4.3	74.5	8	19.2	1.9	50	NA	NA
1277	2018	Aug.	Aug. 2018	N0	C1	With Crabs	1	N0C1	3.81	51.2	4	17.4	1.9	50	NA	NA
1278	2018	Aug.	Aug. 2018	N0	C1	With Crabs	1	N0C1	3.72	61.6	4	16.3	1.7	50	NA	NA
1279	2018	Aug.	Aug. 2018	N0	C1	With Crabs	1	N0C1	4.92	87.5	8	28.6	3	25	NA	NA
1280	2018	Aug.	Aug. 2018	N0	C1	With Crabs	1	N0C1	3.43	7.7	0	0	0	100	NA	NA
1281	2018	Aug.	Aug. 2018	N0	C1	With Crabs	1	N0C1	4.83	71.2	7	17.6	2.2	86	NA	NA
1283	2018	Aug.	Aug. 2018	N0	C1	With Crabs	1	N0C1	3.93	111.5	12	22.2	2.3	42	NA	NA
1284	2018	Aug.	Aug. 2018	N0	C1	With Crabs	1	N0C1	5.36	94.2	7	32.1	2.9	43	NA	NA
1285	2018	Aug.	Aug. 2018	N0	C1	With Crabs	1	N0C1	5.55	66.1	4	23.4	2.5	50	NA	NA
1286	2018	Aug.	Aug. 2018	N0	C1	With Crabs	1	N0C1	4.33	59.9	4	19.2	2	75	NA	NA
1287	2018	Aug.	Aug. 2018	N1	C1	With Crabs	1	N1C1	4.05	86.1	9	16.2	1.2	56	NA	NA
1288	2018	Aug.	Aug. 2018	N1	C1	With Crabs	1	N1C1	3.7	88.9	12	15.2	1	75	NA	NA
1290	2018	Aug.	Aug. 2018	N1	C1	With Crabs	1	N1C1	4.45	107.4	11	15.5	2.4	36	NA	NA
1291	2018	Aug.	Aug. 2018	N1	C1	With Crabs	1	N1C1	4.36	80.4	8	17.6	2.4	100	NA	NA
1292	2018	Aug.	Aug. 2018	N1	C1	With Crabs	1	N1C1	5.31	103.4	10	18.5	2.6	50	NA	NA
1293	2018	Aug.	Aug. 2018	N1	C1	With Crabs	1	N1C1	6.25	125.6	13	21.2	2.9	46	NA	NA
1294	2018	Aug.	Aug. 2018	N1	C1	With Crabs	1	N1C1	4.05	92.6	9	21.9	2.2	56	NA	NA
1295	2018	Aug.	Aug. 2018	N1	C1	With Crabs	1	N1C1	4.7	79.1	9	19.6	1.4	78	NA	NA
1296	2018	Aug.	Aug. 2018	N1	C1	With Crabs	1	N1C1	4.13	68.6	6	19.4	2.4	50	NA	NA
1297	2018	Aug.	Aug. 2018	N1	C1	With Crabs	1	N1C1	4.15	77.2	7	16.4	2.4	71	NA	NA
1298	2018	Aug.	Aug. 2018	N1	C1	With Crabs	1	N1C1	4.12	66.4	6	22.5	2.6	83	NA	NA
1299	2018	Aug.	Aug. 2018	N1	C1	With Crabs	1	N1C1	4.52	65.3	7	18.3	2.5	57	NA	NA
1300	2018	Aug.	Aug. 2018	N0	C1	With Crabs	2	N0C1	4.99	101.2	12	19.8	3.2	83	NA	NA
1301	2018	Aug.	Aug. 2018	N0	C1	With Crabs	2	N0C1	5.35	109.6	14	23.8	2.7	57	NA	NA
1302	2018	Aug.	Aug. 2018	N0	C1	With Crabs	2	N0C1	4.35	84.7	9	17.8	1.9	22	NA	NA
1303	2018	Aug.	Aug. 2018	N0	C1	With Crabs	2	N0C1	4.27	83.4	11	17	2.1	45	NA	NA
1304	2018	Aug.	Aug. 2018	N0	C1	With Crabs	2	N0C1	3.5	94.2	12	20.8	2.3	42	NA	NA
1305	2018	Aug.	Aug. 2018	N0	C1	With Crabs	2	N0C1	4.32	98	9	18.5	1.8	44	NA	NA
1306	2018	Aug.	Aug. 2018	N0	C1	With Crabs	2	N0C1	6.35	103.5	8	24.4	3.1	63	NA	NA
1307	2018	Aug.	Aug. 2018	N0	C1	With Crabs	2	N0C1	3.3	40.5	2	10	1.4	100	NA	NA
1308	2018	Aug.	Aug. 2018	N0	C1	With Crabs	2	N0C1	2.86	32	0	0	0	100	NA	NA
1309	2018	Aug.	Aug. 2018	N0	C1	With Crabs	2	N0C1	2.32	42.5	4	13.4	1.5	50	NA	NA
1310	2018	Aug.	Aug. 2018	N0	C1	With Crabs	2	N0C1	4.09	68.8	6	24.8	2.7	67	NA	NA
1311	2018	Aug.	Aug. 2018	N0	C1	With Crabs	2	N0C1	4.86	107	11	19.5	2.4	36	NA	NA
1312	2018	Aug.	Aug. 2018	N0	C1	With Crabs	2	N0C1	3.79	47.5	4	15.4	1.7	50	NA	NA
1313	2018	Aug.	Aug. 2018	N1	C1	With Crabs	3	N1C1	3.44	83.5	8	18.5	2.5	88	NA	NA
1314	2018	Aug.	Aug. 2018	N1	C1	With Crabs	3	N1C1	4.27	94.3	12	18.3	2.4	42	NA	NA
1315	2018	Aug.	Aug. 2018	N1	C1	With Crabs	3	N1C1	3.9	108.8	12	17.3	2.3	67	NA	NA
1316	2018	Aug.	Aug. 2018	N1	C1	With Crabs	3	N1C1	4.38	113	12	17.6	2.4	83	NA	NA
1317	2018	Aug.	Aug. 2018	N1	C1	With Crabs	3	N1C1	3.38	70.6	9	18.3	1.8	44	NA	NA
1318	2018	Aug.	Aug. 2018	N1	C1	With Crabs	3	N1C1	4.77	105.4	11	16.8	2.2	55	NA	NA
1319	2018	Aug.	Aug. 2018	N1	C1	With Crabs	3	N1C1	4.92	100.6	10	21.5	2.8	60	NA	NA
1320	2018	Aug.	Aug. 2018	N1	C1	With Crabs	3	N1C1	4.45	86.2	10	18.5	2.3	80	NA	NA
1321	2018	Aug.	Aug. 2018	N1	C1	With Crabs	3	N1C1	2.84	49.9	4	13.2	1.7	75	NA	NA
1322	2018	Aug.	Aug. 2018	N1	C1	With Crabs	3	N1C1	2.92	47.3	4	12.5	1.9	75	NA	NA
1323	2018	Aug.	Aug. 2018	N1	C1	With Crabs	3	N1C1	3.5	50.5	4	16	1.7	50	NA	NA
1324	2018	Aug.	Aug. 2018	N1	C1	With Crabs	3	N1C1	4.11	71.6	7	16.6	2	29	NA	NA
1325	2018	Aug.	Aug. 2018	N1	C1	With Crabs	3	N1C1	3.09	55.8	5	13.2	1.9	100	NA	NA
1326	2018	Aug.	Aug. 2018	N1	C1	With Crabs	3	N1C1	4.7	49	3	9.8	1.9	100	NA	NA
1327	2018	Aug.	Aug. 2018	N1	C1	With Crabs	3	N1C1	4.93	47.5	3	13.5	1.6	67	NA	NA
1328	2018	Aug.	Aug. 2018	N1	C1	With Crabs	3	N1C1	4.55	54	5	16.9	1.9	80	NA	NA
1329	2018	Aug.	Aug. 2018	N1	C1	With Crabs	3	N1C1	4.89	23.4	0	0	0	0	NA	NA
1330	2018	Aug.	Aug. 2018	N1	C1	With Crabs	3	N1C1	3.86	24.1	1	5.6	1.3	100	NA	NA
1331	2018	Aug.	Aug. 2018	N1	C1	With Crabs	3	N1C1	4.37	38.5	2	9.8	1.6	100	NA	NA
1332	2018	Aug.	Aug. 2018	N1	C1	With Crabs	3	N1C1	5.08	68.6	5	20.1	2	40	NA	NA
1333	2018	Aug.	Aug. 2018	N0	C1	With Crabs	4	N0C1	3.34	56.7	7	12.6	2	57	NA	NA
1334	2018	Aug.	Aug. 2018	N0	C1	With Crabs	4	N0C1	5.09	97.8	11	16.1	2.3	55	NA	NA
1335	2018	Aug.	Aug. 2018	N0	C1	With Crabs	4	N0C1	4.65	122	12	20.7	2.2	67	NA	NA
1336	2018	Aug.	Aug. 2018	N0	C1	With Crabs	4	N0C1	4.74	120.5	14	17.6	2.9	50	NA	NA
1337	2018	Aug.	Aug. 2018	N0	C1	With Crabs	4	N0C1	3.97	57.5	4	18	1.9	50	NA	NA
1338	2018	Aug.	Aug. 2018	N0	C1	With Crabs	4	N0C1	3.26	89.5	9	16.1	2.4	56	NA	NA
1339	2018	Aug.	Aug. 2018	N0	C1	With Crabs	4	N0C1	4.74	103.2	12	17.5	2.6	17	NA	NA
1340	2018	Aug.	Aug. 2018	N0	C1	With Crabs	4	N0C1	4.31	57.6	4	17.5	2	50	NA	NA
1341	2018	Aug.	Aug. 2018	N0	C1	With Crabs	4	N0C1	4.06	98.5	10	20	2.5	40	NA	NA
1342	2018	Aug.	Aug. 2018	N0	C1	With Crabs	4	N0C1	4.4	102.7	13	16.5	2.4	38	NA	NA
1343	2018	Aug.	Aug. 2018	N0	C1	With Crabs	4	N0C1	2.87	69.2	8	19.7	2.3	63	NA	NA
1344	2018	Aug.	Aug. 2018	N0	C1	With Crabs	4	N0C1	4.58	55	5	13.5	1.9	40	NA	NA
1345	2018	Aug.	Aug. 2018	N0	C1	With Crabs	4	N0C1	3.53	75.5	8	16.8	2.5	50	NA	NA
1346	2018	Aug.	Aug. 2018	N0	C1	With Crabs	4	N0C1	4.7	84.2	8	15.2	2.3	38	NA	NA
1347	2018	Aug.	Aug. 2018	N0	C1	With Crabs	4	N0C1	3.2	72.3	8	19.5	2.4	25	NA	NA
1348	2018	Aug.	Aug. 2018	N0	C1	With Crabs	4	N0C1	3.63	85	8	17.3	2.4	38	NA	NA
1349	2018	Aug.	Aug. 2018	N0	C1	With Crabs	4	N0C1	4.72	86.3	10	16.8	2	30	NA	NA
1350	2018	Aug.	Aug. 2018	N0	C1	With Crabs	4	N0C1	4.63	91.5	7	21.5	2.4	43	NA	NA
1351	2018	Aug.	Aug. 2018	N0	C1	With Crabs	4	N0C1	4.89	75.5	5	19.5	2.2	60	NA	NA
1352	2018	Aug.	Aug. 2018	N0	C1	With Crabs	4	N0C1	5.52	67.6	4	16	1.7	50	NA	NA
1353	2018	Aug.	Aug. 2018	N0	C1	With Crabs	4	N0C1	2.35	58.7	6	19	2	50	NA	NA
1354	2018	Aug.	Aug. 2018	N0	C1	With Crabs	4	N0C1	4.66	68.2	4	15	2	75	NA	NA
1355	2018	Aug.	Aug. 2018	N0	C1	With Crabs	4	N0C1	4.92	43.6	3	12.5	1.6	67	NA	NA
1356	2018	Aug.	Aug. 2018	N0	C1	With Crabs	4	N0C1	4.71	34.3	1	10.3	1.3	0	NA	NA
1357	2018	Aug.	Aug. 2018	N0	C1	With Crabs	4	N0C1	3.24	12.5	0	0	0	0	NA	NA
1358	2018	Aug.	Aug. 2018	N0	C1	With Crabs	4	N0C1	3.52	36.6	2	10.5	1.5	50	NA	NA
1359	2018	Aug.	Aug. 2018	N0	C1	With Crabs	4	N0C1	3.75	41.5	3	10	1.5	67	NA	NA
1360	2018	Aug.	Aug. 2018	N0	C1	With Crabs	4	N0C1	3.1	51.5	4	11.7	1.7	75	NA	NA
1361	2018	Aug.	Aug. 2018	N0	C1	With Crabs	4	N0C1	5.82	74.1	4	18.5	2.3	75	NA	NA
1362	2018	Aug.	Aug. 2018	N0	C1	With Crabs	4	N0C1	5.72	74.5	5	10.8	1.3	100	NA	NA
1363	2018	Aug.	Aug. 2018	N0	C2	Without Crabs	2	N0C2	4.28	110	11	19.2	2.1	0	NA	NA
1364	2018	Aug.	Aug. 2018	N0	C2	Without Crabs	2	N0C2	4.51	126	17	20	1.9	0	NA	NA
1365	2018	Aug.	Aug. 2018	N0	C2	Without Crabs	2	N0C2	5.75	109.5	15	24.8	2.5	0	NA	NA
1366	2018	Aug.	Aug. 2018	N0	C2	Without Crabs	2	N0C2	4.03	103.2	14	16.8	1.8	0	NA	NA
1367	2018	Aug.	Aug. 2018	N0	C2	Without Crabs	2	N0C2	3.4	78.3	13	17.3	1.5	0	NA	NA
1368	2018	Aug.	Aug. 2018	N0	C2	Without Crabs	2	N0C2	4.12	81	6	29	2.1	0	NA	NA
1369	2018	Aug.	Aug. 2018	N0	C2	Without Crabs	2	N0C2	3.5	82.2	11	28.7	2.2	18	NA	NA
1370	2018	Aug.	Aug. 2018	N0	C2	Without Crabs	2	N0C2	3.45	57.5	10	16.5	1.7	30	NA	NA
1371	2018	Aug.	Aug. 2018	N0	C2	Without Crabs	2	N0C2	4.21	43	0	0	0	0	NA	NA
1372	2018	Aug.	Aug. 2018	N0	C2	Without Crabs	2	N0C2	3.84	80	0	0	0	0	NA	NA
1373	2018	Aug.	Aug. 2018	N0	C2	Without Crabs	2	N0C2	4.14	82	10	16.5	1.9	0	NA	NA
1374	2018	Aug.	Aug. 2018	N0	C2	Without Crabs	2	N0C2	3.65	82	11	19.5	1.7	0	NA	NA
1375	2018	Aug.	Aug. 2018	N0	C2	Without Crabs	2	N0C2	4.06	86.5	11	17.5	1.7	0	NA	NA
1376	2018	Aug.	Aug. 2018	N0	C2	Without Crabs	2	N0C2	6.31	109.5	13	29.5	2.8	0	NA	NA
1377	2018	Aug.	Aug. 2018	N0	C2	Without Crabs	2	N0C2	4.33	80.8	11	16.5	1.7	0	NA	NA
1378	2018	Aug.	Aug. 2018	N0	C2	Without Crabs	2	N0C2	3.44	76.2	9	17.5	1.6	0	NA	NA
1379	2018	Aug.	Aug. 2018	N0	C2	Without Crabs	2	N0C2	3.54	80.7	12	16.4	1.5	0	NA	NA
1380	2018	Aug.	Aug. 2018	N0	C2	Without Crabs	2	N0C2	3.76	66.2	7	18.5	1.5	0	NA	NA
1381	2018	Aug.	Aug. 2018	N0	C2	Without Crabs	2	N0C2	5.83	86.2	9	28	2.6	0	NA	NA
1382	2018	Aug.	Aug. 2018	N0	C2	Without Crabs	2	N0C2	6.92	81	10	22	2.4	0	NA	NA
1383	2018	Aug.	Aug. 2018	N0	C2	Without Crabs	2	N0C2	3.56	76.3	7	19.8	1.7	0	NA	NA
1384	2018	Aug.	Aug. 2018	N0	C2	Without Crabs	2	N0C2	5.98	95	8	29.5	2.7	0	NA	NA
1385	2018	Aug.	Aug. 2018	N0	C2	Without Crabs	2	N0C2	3.98	81	8	18.5	1.8	0	NA	NA
1386	2018	Aug.	Aug. 2018	N0	C2	Without Crabs	2	N0C2	4.67	21.2	0	0	0	0	NA	NA
1387	2018	Aug.	Aug. 2018	N0	C2	Without Crabs	2	N0C2	3.33	57.8	5	19.2	1.4	0	NA	NA
1388	2018	Aug.	Aug. 2018	N0	C2	Without Crabs	2	N0C2	3.78	63.2	6	18.8	1.7	0	NA	NA
1389	2018	Aug.	Aug. 2018	N0	C2	Without Crabs	2	N0C2	4.75	35.6	3	7	0.8	0	NA	NA
1390	2018	Aug.	Aug. 2018	N0	C2	Without Crabs	2	N0C2	4.73	18.7	0	0	0	0	NA	NA
1391	2018	Aug.	Aug. 2018	N0	C2	Without Crabs	2	N0C2	6.35	50.1	4	17.2	2.1	0	NA	NA
1392	2018	Aug.	Aug. 2018	N0	C2	Without Crabs	2	N0C2	1.95	64	5	25.1	1.8	0	NA	NA
1393	2018	Aug.	Aug. 2018	N0	C2	Without Crabs	4	N0C2	3.48	62.5	9	14	1.2	0	NA	NA
1394	2018	Aug.	Aug. 2018	N0	C2	Without Crabs	4	N0C2	4.11	108.5	15	15.5	2.1	0	NA	NA
1395	2018	Aug.	Aug. 2018	N0	C2	Without Crabs	4	N0C2	4.71	113	16	11.8	2.2	0	NA	NA
1396	2018	Aug.	Aug. 2018	N0	C2	Without Crabs	4	N0C2	5.15	124.5	14	11	2	0	NA	NA
1397	2018	Aug.	Aug. 2018	N0	C2	Without Crabs	4	N0C2	4.04	115	13	16.8	2	0	NA	NA
1398	2018	Aug.	Aug. 2018	N0	C2	Without Crabs	4	N0C2	3.59	99.8	14	19.5	1.8	0	NA	NA
1399	2018	Aug.	Aug. 2018	N0	C2	Without Crabs	4	N0C2	4.74	110	17	16	1.9	0	NA	NA
1400	2018	Aug.	Aug. 2018	N0	C2	Without Crabs	4	N0C2	4.57	107	16	18.1	1.9	0	NA	NA
1401	2018	Aug.	Aug. 2018	N0	C2	Without Crabs	4	N0C2	3.75	87.5	11	17.5	1.6	0	NA	NA
1402	2018	Aug.	Aug. 2018	N0	C2	Without Crabs	4	N0C2	5.81	75	8	17.5	1.9	0	NA	NA
1403	2018	Aug.	Aug. 2018	N0	C2	Without Crabs	4	N0C2	4	82.1	11	16.7	1.5	0	NA	NA
1404	2018	Aug.	Aug. 2018	N0	C2	Without Crabs	4	N0C2	3.65	80	11	15.8	1.5	0	NA	NA
1405	2018	Aug.	Aug. 2018	N0	C2	Without Crabs	4	N0C2	3.64	74.2	9	15.6	1.9	0	NA	NA
1406	2018	Aug.	Aug. 2018	N0	C2	Without Crabs	4	N0C2	4.06	95	13	16.7	1.4	0	NA	NA
1407	2018	Aug.	Aug. 2018	N0	C2	Without Crabs	4	N0C2	4.07	73	12	14	1.3	0	NA	NA
1408	2018	Aug.	Aug. 2018	N0	C2	Without Crabs	4	N0C2	5.03	105.5	14	18.5	2.1	0	NA	NA
1409	2018	Aug.	Aug. 2018	N0	C2	Without Crabs	4	N0C2	5.36	88.7	12	17.3	1.9	0	NA	NA
1410	2018	Aug.	Aug. 2018	N0	C2	Without Crabs	4	N0C2	3.4	77.3	12	15.7	1.4	0	NA	NA
1411	2018	Aug.	Aug. 2018	N0	C2	Without Crabs	4	N0C2	2.32	39	7	10.2	0.8	0	NA	NA
1412	2018	Aug.	Aug. 2018	N0	C2	Without Crabs	4	N0C2	4.06	88.5	12	17	1.7	0	NA	NA
1413	2018	Aug.	Aug. 2018	N0	C2	Without Crabs	4	N0C2	6.07	98	9	21.1	2	0	NA	NA
1414	2018	Aug.	Aug. 2018	N0	C2	Without Crabs	4	N0C2	3.58	67	8	15.8	1.4	0	NA	NA
1415	2018	Aug.	Aug. 2018	N0	C2	Without Crabs	4	N0C2	1.91	44.8	5	13.6	1.1	0	NA	NA
1416	2018	Aug.	Aug. 2018	N0	C2	Without Crabs	4	N0C2	4.1	66	7	17.3	1.6	0	NA	NA
1417	2018	Aug.	Aug. 2018	N0	C2	Without Crabs	4	N0C2	6.2	51.2	3	8.9	0.7	0	NA	NA
1418	2018	Aug.	Aug. 2018	N0	C2	Without Crabs	4	N0C2	4.88	55.2	5	11.5	0.7	0	NA	NA
1419	2018	Aug.	Aug. 2018	N0	C2	Without Crabs	4	N0C2	3.25	46.5	7	12.1	0.9	0	NA	NA
1420	2018	Aug.	Aug. 2018	N0	C2	Without Crabs	4	N0C2	3.96	63	5	18.3	1.6	0	NA	NA
1421	2018	Aug.	Aug. 2018	N0	C2	Without Crabs	4	N0C2	3.83	52.2	5	13.1	1.2	0	NA	NA
1422	2018	Aug.	Aug. 2018	N0	C2	Without Crabs	4	N0C2	6.01	48	3	9	1.3	0	NA	NA
1423	2018	Aug.	Aug. 2018	N1	C2	Without Crabs	5	N1C2	4.44	106.5	13	20	2.3	0	NA	NA
1425	2018	Aug.	Aug. 2018	N1	C2	Without Crabs	5	N1C2	4.74	93.5	11	20.5	1.6	0	NA	NA
1426	2018	Aug.	Aug. 2018	N1	C2	Without Crabs	5	N1C2	4.13	102	16	19.5	1.5	0	NA	NA
1427	2018	Aug.	Aug. 2018	N1	C2	Without Crabs	5	N1C2	4.59	111	16	15	2	0	NA	NA
1428	2018	Aug.	Aug. 2018	N1	C2	Without Crabs	5	N1C2	3.84	71	11	19	1.7	0	NA	NA
1429	2018	Aug.	Aug. 2018	N1	C2	Without Crabs	5	N1C2	4.79	102	14	21.5	1.8	0	NA	NA
1430	2018	Aug.	Aug. 2018	N1	C2	Without Crabs	5	N1C2	3.59	61	5	18.8	1.9	0	NA	NA
1431	2018	Aug.	Aug. 2018	N1	C2	Without Crabs	5	N1C2	4.1	88	11	13.2	1	0	NA	NA
1432	2018	Aug.	Aug. 2018	N1	C2	Without Crabs	5	N1C2	4.98	103	11	20	1.8	0	NA	NA
1433	2018	Aug.	Aug. 2018	N1	C2	Without Crabs	5	N1C2	5.91	102	13	22	2	0	NA	NA
1434	2018	Aug.	Aug. 2018	N1	C2	Without Crabs	5	N1C2	6.69	97	7	21.5	1.8	0	NA	NA
1435	2018	Aug.	Aug. 2018	N1	C2	Without Crabs	5	N1C2	4.42	85	9	21	1.9	0	NA	NA
1436	2018	Aug.	Aug. 2018	N1	C2	Without Crabs	5	N1C2	2.74	56.5	8	16	1.2	0	NA	NA
1437	2018	Aug.	Aug. 2018	N1	C2	Without Crabs	5	N1C2	3	43	5	14.3	1.1	0	NA	NA
1438	2018	Aug.	Aug. 2018	N1	C2	Without Crabs	5	N1C2	4.38	37.5	3	9	1.1	0	NA	NA
1439	2018	Aug.	Aug. 2018	N1	C2	Without Crabs	5	N1C2	4.9	63.5	6	15	2	0	NA	NA
1440	2018	Aug.	Aug. 2018	N1	C2	Without Crabs	5	N1C2	4.82	63.5	6	16.5	1.6	0	NA	NA
1441	2018	Aug.	Aug. 2018	N1	C2	Without Crabs	5	N1C2	4.1	46.3	4	11.5	1.3	0	NA	NA
1442	2018	Aug.	Aug. 2018	N1	C2	Without Crabs	5	N1C2	4.57	57.1	3	14.8	1.5	0	NA	NA
1443	2018	Aug.	Aug. 2018	N1	C2	Without Crabs	5	N1C2	5.72	89	7	22.5	2	0	NA	NA
1444	2018	Aug.	Aug. 2018	N0	C2	Without Crabs	5	N0C2	5.49	90	8	17.7	2.1	0	NA	NA
1445	2018	Aug.	Aug. 2018	N0	C2	Without Crabs	5	N0C2	4.36	88.9	14	18.8	2.1	0	NA	NA
1446	2018	Aug.	Aug. 2018	N0	C2	Without Crabs	5	N0C2	4.68	115	17	16	2.2	0	NA	NA
1448	2018	Aug.	Aug. 2018	N0	C2	Without Crabs	5	N0C2	4.37	109	14	22	1.9	0	NA	NA
1449	2018	Aug.	Aug. 2018	N0	C2	Without Crabs	5	N0C2	4.34	99	15	18	1.6	0	NA	NA
1450	2018	Aug.	Aug. 2018	N0	C2	Without Crabs	5	N0C2	4.4	80	10	18.3	2.2	0	NA	NA
1451	2018	Aug.	Aug. 2018	N0	C2	Without Crabs	5	N0C2	4.51	118	17	19.3	1.9	0	NA	NA
1452	2018	Aug.	Aug. 2018	N0	C2	Without Crabs	5	N0C2	4.2	95	13	21	1.9	0	NA	NA
1453	2018	Aug.	Aug. 2018	N0	C2	Without Crabs	5	N0C2	3.47	77	11	16.5	1.5	0	NA	NA
1454	2018	Aug.	Aug. 2018	N0	C2	Without Crabs	5	N0C2	3.7	88	10	16.5	1.5	0	NA	NA
1455	2018	Aug.	Aug. 2018	N0	C2	Without Crabs	5	N0C2	3.98	93.2	12	16.5	1.8	0	NA	NA
1456	2018	Aug.	Aug. 2018	N0	C2	Without Crabs	5	N0C2	3.42	75	11	18.5	2	0	NA	NA
1457	2018	Aug.	Aug. 2018	N0	C2	Without Crabs	5	N0C2	2.55	56	8	15	1.3	0	NA	NA
1458	2018	Aug.	Aug. 2018	N0	C2	Without Crabs	5	N0C2	3.93	68	6	15.5	1.4	0	NA	NA
1459	2018	Aug.	Aug. 2018	N0	C2	Without Crabs	5	N0C2	4.99	78	6	20	1.6	0	NA	NA
1461	2018	Aug.	Aug. 2018	N0	C2	Without Crabs	5	N0C2	4.07	65.5	8	16.5	1.6	0	NA	NA
1462	2018	Aug.	Aug. 2018	N0	C2	Without Crabs	5	N0C2	4.85	92	8	18.9	1.8	0	NA	NA
1463	2018	Aug.	Aug. 2018	N0	C2	Without Crabs	5	N0C2	5.21	63	4	16.2	1.3	0	NA	NA
1464	2018	Aug.	Aug. 2018	N0	C2	Without Crabs	1	N0C2	4.56	128.5	15	22	2	0	NA	NA
1465	2018	Aug.	Aug. 2018	N0	C2	Without Crabs	1	N0C2	4.34	90	11	16.8	1.5	0	NA	NA
1466	2018	Aug.	Aug. 2018	N0	C2	Without Crabs	1	N0C2	3.43	86	11	17.8	1.6	0	NA	NA
1467	2018	Aug.	Aug. 2018	N0	C2	Without Crabs	1	N0C2	4.63	111	12	20	1.9	0	NA	NA
1468	2018	Aug.	Aug. 2018	N0	C2	Without Crabs	1	N0C2	4.76	60	5	13.3	1.5	0	NA	NA
1469	2018	Aug.	Aug. 2018	N0	C2	Without Crabs	1	N0C2	3.57	95	13	15	1.4	0	NA	NA
1470	2018	Aug.	Aug. 2018	N0	C2	Without Crabs	1	N0C2	4.3	97	14	16.5	1.4	0	NA	NA
1471	2018	Aug.	Aug. 2018	N0	C2	Without Crabs	1	N0C2	4	79	12	18	1.7	0	NA	NA
1473	2018	Aug.	Aug. 2018	N0	C2	Without Crabs	1	N0C2	4.71	60	6	18	1.6	0	NA	NA
1474	2018	Aug.	Aug. 2018	N0	C2	Without Crabs	1	N0C2	4.83	71	7	18	1.7	0	NA	NA
1475	2018	Aug.	Aug. 2018	N0	C2	Without Crabs	1	N0C2	5.9	135	10	20.7	2.1	0	NA	NA
1476	2018	Aug.	Aug. 2018	N0	C2	Without Crabs	1	N0C2	3.06	73.5	8	20	1.6	0	NA	NA
1477	2018	Aug.	Aug. 2018	N0	C2	Without Crabs	1	N0C2	4.44	56	5	14	1.3	0	NA	NA
1478	2018	Aug.	Aug. 2018	N0	C2	Without Crabs	1	N0C2	2.98	69.5	8	14	1.3	0	NA	NA
1479	2018	Aug.	Aug. 2018	N0	C2	Without Crabs	1	N0C2	3.53	73.5	9	17	1.8	0	NA	NA
1480	2018	Aug.	Aug. 2018	N0	C2	Without Crabs	1	N0C2	4.51	115	14	17	1.7	0	NA	NA
1481	2018	Aug.	Aug. 2018	N0	C2	Without Crabs	1	N0C2	5.78	99	9	20.5	1.9	0	NA	NA
1482	2018	Aug.	Aug. 2018	N0	C2	Without Crabs	1	N0C2	4.49	81	8	15.9	1.6	0	NA	NA
1483	2018	Aug.	Aug. 2018	N0	C2	Without Crabs	1	N0C2	4.13	78.5	8	18.5	1.8	0	NA	NA
1484	2018	Aug.	Aug. 2018	N0	C2	Without Crabs	1	N0C2	4.78	91	10	18.5	1.6	0	NA	NA
1485	2018	Aug.	Aug. 2018	N0	C2	Without Crabs	1	N0C2	3.51	50.7	5	12.3	1.2	0	NA	NA
1486	2018	Aug.	Aug. 2018	N0	C0	With Crabs	3	N0C0	4.4	105	9	19.1	2.3	0	NA	NA
1487	2018	Aug.	Aug. 2018	N0	C0	With Crabs	3	N0C0	3.97	100.7	12	18.5	2.1	25	NA	NA
1488	2018	Aug.	Aug. 2018	N0	C0	With Crabs	3	N0C0	3.95	92	10	16.8	2.2	0	NA	NA
1489	2018	Aug.	Aug. 2018	N0	C0	With Crabs	3	N0C0	4.02	89	10	16	1.8	30	NA	NA
1490	2018	Aug.	Aug. 2018	N0	C0	With Crabs	3	N0C0	3.24	71	6	18.5	1.8	17	NA	NA
1491	2018	Aug.	Aug. 2018	N0	C0	With Crabs	3	N0C0	3.45	75	5	18.5	1.9	0	NA	NA
1492	2018	Aug.	Aug. 2018	N0	C0	With Crabs	3	N0C0	3.6	63.5	8	13.2	2	50	NA	NA
1493	2018	Aug.	Aug. 2018	N0	C0	With Crabs	3	N0C0	4.25	99.5	14	18.2	2.2	7	NA	NA
1494	2018	Aug.	Aug. 2018	N0	C0	With Crabs	3	N0C0	3.83	80.3	10	16	1.8	50	NA	NA
1495	2018	Aug.	Aug. 2018	N0	C0	With Crabs	3	N0C0	3.73	85.5	7	22	1.7	57	NA	NA
1496	2018	Aug.	Aug. 2018	N0	C0	With Crabs	3	N0C0	3.96	92	10	13	1.7	0	NA	NA
1497	2018	Aug.	Aug. 2018	N0	C0	With Crabs	3	N0C0	2.76	78	9	19	2	44	NA	NA
1498	2018	Aug.	Aug. 2018	N0	C0	With Crabs	3	N0C0	3.97	81.5	6	16.5	2.2	0	NA	NA
1499	2018	Aug.	Aug. 2018	N0	C0	With Crabs	3	N0C0	4.72	45.5	4	7.5	1.2	50	NA	NA
1500	2018	Aug.	Aug. 2018	N0	C0	With Crabs	3	N0C0	4.67	67	8	18.5	2.1	25	NA	NA
1501	2018	Aug.	Aug. 2018	N0	C0	With Crabs	3	N0C0	4.5	70.5	8	20	2.4	50	NA	NA
1502	2018	Aug.	Aug. 2018	N0	C0	With Crabs	3	N0C0	4.4	60	8	14.5	2	50	NA	NA
1503	2018	Aug.	Aug. 2018	N0	C0	With Crabs	3	N0C0	3.51	60	2	16.2	2.7	0	NA	NA
1504	2018	Aug.	Aug. 2018	N0	C0	With Crabs	3	N0C0	4.9	62	6	17.5	2.8	50	NA	NA
1505	2018	Aug.	Aug. 2018	N0	C0	With Crabs	3	N0C0	4.23	12	0	0	0	100	NA	NA
1506	2018	Aug.	Aug. 2018	N0	C0	With Crabs	3	N0C0	4.77	18	0	0	0	100	NA	NA
1507	2018	Aug.	Aug. 2018	N0	C0	With Crabs	3	N0C0	2.92	24	0	0	0	100	NA	NA
1508	2018	Aug.	Aug. 2018	N1	C0	With Crabs	2	N1C0	3.08	76	10	20	2.2	40	NA	NA
1509	2018	Aug.	Aug. 2018	N1	C0	With Crabs	2	N1C0	3.69	94	11	22	2.2	45	NA	NA
1510	2018	Aug.	Aug. 2018	N1	C0	With Crabs	2	N1C0	3.85	103	12	20	2.4	25	NA	NA
1511	2018	Aug.	Aug. 2018	N1	C0	With Crabs	2	N1C0	3.51	90	11	19	2.2	27	NA	NA
1512	2018	Aug.	Aug. 2018	N1	C0	With Crabs	2	N1C0	4.49	94	13	16	1.7	31	NA	NA
1513	2018	Aug.	Aug. 2018	N1	C0	With Crabs	2	N1C0	3.39	93	13	18	2	23	NA	NA
1514	2018	Aug.	Aug. 2018	N1	C0	With Crabs	2	N1C0	3.7	96.3	13	18.8	1.7	23	NA	NA
1515	2018	Aug.	Aug. 2018	N1	C0	With Crabs	2	N1C0	4.09	88	11	15.3	1.7	55	NA	NA
1516	2018	Aug.	Aug. 2018	N1	C0	With Crabs	2	N1C0	3.4	89.5	7	18.5	2.2	57	NA	NA
1517	2018	Aug.	Aug. 2018	N1	C0	With Crabs	2	N1C0	3.35	78.5	9	17.5	2.2	78	NA	NA
1519	2018	Aug.	Aug. 2018	N1	C0	With Crabs	2	N1C0	3.12	89.7	11	19.5	2.1	55	NA	NA
1520	2018	Aug.	Aug. 2018	N1	C0	With Crabs	2	N1C0	3.97	71.3	10	21.3	2.2	40	NA	NA
1521	2018	Aug.	Aug. 2018	N1	C0	With Crabs	2	N1C0	3.79	73.5	11	22.5	2.3	64	NA	NA
1522	2018	Aug.	Aug. 2018	N1	C0	With Crabs	2	N1C0	2.92	64.2	10	17	1.8	60	NA	NA
1523	2018	Aug.	Aug. 2018	N1	C0	With Crabs	2	N1C0	2.88	51.1	8	11.5	1.7	50	NA	NA
1524	2018	Aug.	Aug. 2018	N1	C0	With Crabs	2	N1C0	3.1	67.1	8	12.5	1.6	25	NA	NA
1525	2018	Aug.	Aug. 2018	N1	C0	With Crabs	2	N1C0	3.23	69.3	11	14.9	1.8	36	NA	NA
1526	2018	Aug.	Aug. 2018	N1	C0	With Crabs	2	N1C0	3.53	87	9	18.5	1.9	22	NA	NA
1528	2018	Aug.	Aug. 2018	N1	C0	With Crabs	2	N1C0	2.87	69	7	18.2	1.7	43	NA	NA
1529	2018	Aug.	Aug. 2018	N1	C0	With Crabs	2	N1C0	3.22	51.8	5	16.5	1.7	20	NA	NA
1530	2018	Aug.	Aug. 2018	N1	C0	With Crabs	2	N1C0	4.81	63.5	6	17	2.5	67	NA	NA
1531	2018	Aug.	Aug. 2018	N1	C0	With Crabs	2	N1C0	3.28	72	7	18	1.7	29	NA	NA
1532	2018	Aug.	Aug. 2018	N0	C1	With Crabs	3	N0C1	4.79	87.5	11	20.5	2.3	64	NA	NA
1533	2018	Aug.	Aug. 2018	N0	C1	With Crabs	3	N0C1	3.41	65	8	19.5	2	25	NA	NA
1534	2018	Aug.	Aug. 2018	N0	C1	With Crabs	3	N0C1	4.74	102	13	24	2.7	62	NA	NA
1535	2018	Aug.	Aug. 2018	N0	C1	With Crabs	3	N0C1	6	103	8	25	4.1	63	NA	NA
1536	2018	Aug.	Aug. 2018	N0	C1	With Crabs	3	N0C1	3.97	85.1	11	21	2.4	45	NA	NA
1537	2018	Aug.	Aug. 2018	N0	C1	With Crabs	3	N0C1	5.16	81	9	15.2	1.7	67	NA	NA
1538	2018	Aug.	Aug. 2018	N0	C1	With Crabs	3	N0C1	5.26	109.5	8	26.5	2.7	88	NA	NA
1539	2018	Aug.	Aug. 2018	N0	C1	With Crabs	3	N0C1	6.29	93.7	11	22.5	2.7	27	NA	NA
1540	2018	Aug.	Aug. 2018	N0	C1	With Crabs	3	N0C1	4.8	90.2	12	20	2.8	58	NA	NA
1541	2018	Aug.	Aug. 2018	N0	C1	With Crabs	3	N0C1	3.65	47	7	17	2.3	86	NA	NA
1542	2018	Aug.	Aug. 2018	N1	C1	With Crabs	2	N1C1	4.96	82.5	5	25	3	40	NA	NA
1543	2018	Aug.	Aug. 2018	N1	C1	With Crabs	2	N1C1	4.35	73	6	31	2.9	100	NA	NA
1544	2018	Aug.	Aug. 2018	N1	C1	With Crabs	2	N1C1	4.58	85	10	19.5	2.5	30	NA	NA
1545	2018	Aug.	Aug. 2018	N1	C1	With Crabs	2	N1C1	4.64	70	8	17	2.4	38	NA	NA
1546	2018	Aug.	Aug. 2018	N1	C1	With Crabs	2	N1C1	5.18	104	13	16	2.2	62	NA	NA
1547	2018	Aug.	Aug. 2018	N1	C1	With Crabs	2	N1C1	4.71	85	10	22	2.4	40	NA	NA
1548	2018	Aug.	Aug. 2018	N1	C1	With Crabs	2	N1C1	6.96	66.5	8	18	2.5	88	NA	NA
1549	2018	Aug.	Aug. 2018	N1	C1	With Crabs	2	N1C1	4.82	28.5	0	0	0	100	NA	NA
1550	2018	Aug.	Aug. 2018	N1	C1	With Crabs	5	N1C1	4.5	104	11	20.3	2.4	82	NA	NA
1551	2018	Aug.	Aug. 2018	N1	C1	With Crabs	5	N1C1	3.91	86	14	11.5	1.4	36	NA	NA
1552	2018	Aug.	Aug. 2018	N1	C1	With Crabs	5	N1C1	4.79	95	12	19.8	3.5	75	NA	NA
1553	2018	Aug.	Aug. 2018	N1	C1	With Crabs	5	N1C1	4.3	123	14	22.5	2.5	29	NA	NA
1554	2018	Aug.	Aug. 2018	N1	C1	With Crabs	5	N1C1	3.56	86	12	17.5	3.6	42	NA	NA
1555	2018	Aug.	Aug. 2018	N1	C1	With Crabs	5	N1C1	3	62	6	17	2.2	50	NA	NA
1556	2018	Aug.	Aug. 2018	N1	C1	With Crabs	5	N1C1	3.39	67.5	8	17	2.2	38	NA	NA
1557	2018	Aug.	Aug. 2018	N1	C1	With Crabs	5	N1C1	3.77	71	8	20	2.3	38	NA	NA
1558	2018	Aug.	Aug. 2018	N1	C1	With Crabs	5	N1C1	3.34	56.6	5	18.2	2.7	0	NA	NA
1559	2018	Aug.	Aug. 2018	N1	C1	With Crabs	5	N1C1	4.48	65.2	8	20	2	50	NA	NA
1560	2018	Aug.	Aug. 2018	N1	C1	With Crabs	5	N1C1	4.82	55	6	14.5	2.2	33	NA	NA
1561	2018	Aug.	Aug. 2018	N1	C1	With Crabs	5	N1C1	4.4	44	3	11.5	1.7	67	NA	NA
1562	2018	Aug.	Aug. 2018	N1	C1	With Crabs	5	N1C1	4.54	24.5	3	8.3	1.1	0	NA	NA
1563	2018	Aug.	Aug. 2018	N1	C1	With Crabs	5	N1C1	2.91	50.2	5	15.5	1.6	80	NA	NA
1564	2018	Aug.	Aug. 2018	N0	C0	With Crabs	4	N0C0	5.45	113.5	11	24.3	3.7	27	NA	NA
1565	2018	Aug.	Aug. 2018	N0	C0	With Crabs	4	N0C0	5.81	85	7	21.2	3	71	NA	NA
1566	2018	Aug.	Aug. 2018	N0	C0	With Crabs	4	N0C0	5.47	92.5	8	24	3.5	63	NA	NA
1567	2018	Aug.	Aug. 2018	N0	C0	With Crabs	4	N0C0	4.76	95.3	9	24.5	2.7	33	NA	NA
1569	2018	Aug.	Aug. 2018	N0	C0	With Crabs	4	N0C0	4.25	104	9	17.2	2.3	33	NA	NA
1570	2018	Aug.	Aug. 2018	N0	C0	With Crabs	4	N0C0	3.95	84	4	18.8	2.4	75	NA	NA
1571	2018	Aug.	Aug. 2018	N0	C0	With Crabs	4	N0C0	5.07	98	12	16.7	2.3	33	NA	NA
1573	2018	Aug.	Aug. 2018	N0	C0	With Crabs	4	N0C0	3.03	27.1	0	0	0	100	NA	NA
1574	2018	Aug.	Aug. 2018	N0	C0	With Crabs	4	N0C0	4.08	58	6	14.3	2.4	83	NA	NA
1575	2018	Aug.	Aug. 2018	N1	C0	With Crabs	3	N1C0	3.35	75	11	16.5	2	18	NA	NA
1577	2018	Aug.	Aug. 2018	N1	C0	With Crabs	3	N1C0	3.56	107.2	13	20.3	2	38	NA	NA
1578	2018	Aug.	Aug. 2018	N1	C0	With Crabs	3	N1C0	4.67	103	10	19	2.1	30	NA	NA
1579	2018	Aug.	Aug. 2018	N1	C0	With Crabs	3	N1C0	3.09	93.3	12	16	1.7	25	NA	NA
1580	2018	Aug.	Aug. 2018	N1	C0	With Crabs	3	N1C0	5.59	115	8	25	2.9	0	NA	NA
1581	2018	Aug.	Aug. 2018	N1	C0	With Crabs	3	N1C0	3.31	101	15	18	2	40	NA	NA
1582	2018	Aug.	Aug. 2018	N1	C0	With Crabs	3	N1C0	4.48	87	9	20.5	2	67	NA	NA
1586	2018	Aug.	Aug. 2018	N1	C0	With Crabs	3	N1C0	3.25	58	6	9.5	1.4	83	NA	NA
1587	2018	Aug.	Aug. 2018	N1	C0	With Crabs	3	N1C0	3.77	83	8	19	2.2	50	NA	NA
1588	2018	Aug.	Aug. 2018	N1	C0	With Crabs	3	N1C0	3	68	9	17.5	1.8	89	NA	NA
1589	2018	Aug.	Aug. 2018	N1	C0	With Crabs	3	N1C0	3.82	96	7	20.5	2.2	29	NA	NA
1591	2018	Aug.	Aug. 2018	N1	C0	With Crabs	3	N1C0	4.23	104	11	24.2	2.5	36	NA	NA
1592	2018	Aug.	Aug. 2018	N1	C0	With Crabs	3	N1C0	3.91	51.2	5	17	1.8	60	NA	NA
1593	2018	Aug.	Aug. 2018	N1	C0	With Crabs	3	N1C0	4.42	72	6	22.5	2.3	50	NA	NA
1594	2018	Aug.	Aug. 2018	N1	C0	With Crabs	3	N1C0	2.98	77.3	7	20.5	2	43	NA	NA
1595	2018	Aug.	Aug. 2018	N1	C0	With Crabs	3	N1C0	4.34	80	8	22	2.3	38	NA	NA
1596	2018	Aug.	Aug. 2018	N1	C0	With Crabs	3	N1C0	4.85	50.7	7	11.5	1.9	71	NA	NA
1597	2018	Aug.	Aug. 2018	N1	C0	With Crabs	3	N1C0	2.57	45.5	5	15.5	1.5	100	NA	NA
1598	2018	Aug.	Aug. 2018	N1	C0	With Crabs	3	N1C0	4.22	28.3	0	0	0	100	NA	NA
1599	2018	Aug.	Aug. 2018	N1	C0	With Crabs	3	N1C0	3.53	46.8	3	8	0.7	100	NA	NA
1600	2018	Aug.	Aug. 2018	N1	C0	With Crabs	3	N1C0	4.97	73.5	5	18.5	1.8	20	NA	NA
1601	2018	Aug.	Aug. 2018	N1	C0	With Crabs	3	N1C0	4.69	43	3	13.7	1.7	0	NA	NA
1602	2018	Aug.	Aug. 2018	N1	C0	With Crabs	3	N1C0	4.36	58	6	13	2.7	50	NA	NA
1603	2018	Aug.	Aug. 2018	N1	C0	With Crabs	3	N1C0	3.76	32.5	0	0	0	100	NA	NA
1604	2018	Aug.	Aug. 2018	N1	C0	With Crabs	3	N1C0	4.23	46	3	11.5	1.3	0	NA	NA
1605	2018	Aug.	Aug. 2018	N1	C0	With Crabs	3	N1C0	3.19	36	3	12.1	2.6	33	NA	NA
1606	2018	Aug.	Aug. 2018	N1	C0	With Crabs	3	N1C0	2.5	41.5	3	11	2.7	100	NA	NA
1607	2018	Aug.	Aug. 2018	N1	C0	With Crabs	5	N1C0	5.07	104	12	29	3.2	42	NA	NA
1608	2018	Aug.	Aug. 2018	N1	C0	With Crabs	5	N1C0	5.49	95.5	10	22.2	2.4	40	NA	NA
1609	2018	Aug.	Aug. 2018	N1	C0	With Crabs	5	N1C0	5.44	111	11	25	2.8	55	NA	NA
1611	2018	Aug.	Aug. 2018	N1	C0	With Crabs	5	N1C0	5.03	90	11	22.3	3.1	73	NA	NA
1612	2018	Aug.	Aug. 2018	N1	C0	With Crabs	5	N1C0	4.5	76	5	23.1	2.7	80	NA	NA
1613	2018	Aug.	Aug. 2018	N1	C0	With Crabs	5	N1C0	4.16	78	10	24.3	2.6	60	NA	NA
1615	2018	Aug.	Aug. 2018	N1	C0	With Crabs	5	N1C0	3.83	69.5	8	25.6	2.9	38	NA	NA
1616	2018	Aug.	Aug. 2018	N1	C0	With Crabs	5	N1C0	3.73	70	9	18	2.3	67	NA	NA
1617	2018	Aug.	Aug. 2018	N1	C0	With Crabs	5	N1C0	3.85	55.7	5	18	2.1	60	NA	NA
1618	2018	Aug.	Aug. 2018	N1	C0	With Crabs	5	N1C0	3.56	43	4	20.1	1.6	100	NA	NA
1619	2018	Aug.	Aug. 2018	N1	C0	With Crabs	5	N1C0	4	28.3	0	0	0	100	NA	NA
1620	2018	Aug.	Aug. 2018	N0	C0	With Crabs	5	N0C0	5.21	103.5	12	23.8	2.8	42	NA	NA
1621	2018	Aug.	Aug. 2018	N0	C0	With Crabs	5	N0C0	5.13	94	7	22.5	2.4	86	NA	NA
1622	2018	Aug.	Aug. 2018	N0	C0	With Crabs	5	N0C0	5.08	97	10	23.5	2.8	50	NA	NA
1623	2018	Aug.	Aug. 2018	N0	C0	With Crabs	5	N0C0	6.37	111	11	20.5	2.8	55	NA	NA
1624	2018	Aug.	Aug. 2018	N0	C0	With Crabs	5	N0C0	4.89	78	8	19.8	2.4	75	NA	NA
1625	2018	Aug.	Aug. 2018	N0	C0	With Crabs	5	N0C0	5.03	86	10	24	3	60	NA	NA
1626	2018	Aug.	Aug. 2018	N0	C0	With Crabs	5	N0C0	4.39	74.7	8	28.5	3.3	88	NA	NA
1627	2018	Aug.	Aug. 2018	N0	C0	With Crabs	5	N0C0	5.1	90.7	10	24.8	2.6	80	NA	NA
1628	2018	Aug.	Aug. 2018	N0	C0	With Crabs	5	N0C0	3.85	62.8	5	17.8	1.4	80	NA	NA
1629	2018	Aug.	Aug. 2018	N0	C0	With Crabs	5	N0C0	7.08	29.8	0	0	0	0	NA	NA
1630	2018	Aug.	Aug. 2018	N1	C0	With Crabs	4	N1C0	2.83	66	8	18.2	2.3	75	NA	NA
1631	2018	Aug.	Aug. 2018	N1	C0	With Crabs	4	N1C0	4.74	99	10	22.5	2.4	70	NA	NA
1632	2018	Aug.	Aug. 2018	N1	C0	With Crabs	4	N1C0	6.17	110	10	26	3.3	40	NA	NA
1633	2018	Aug.	Aug. 2018	N1	C0	With Crabs	4	N1C0	5.15	108.8	10	25.5	3.4	40	NA	NA
1634	2018	Aug.	Aug. 2018	N1	C0	With Crabs	4	N1C0	4.43	93.5	10	24.8	2.9	60	NA	NA
1635	2018	Aug.	Aug. 2018	N1	C0	With Crabs	4	N1C0	4.1	45.5	6	12	1.5	33	NA	NA
1636	2018	Aug.	Aug. 2018	N1	C0	With Crabs	4	N1C0	4.54	90	4	22	3.2	100	NA	NA
1637	2018	Aug.	Aug. 2018	N1	C0	With Crabs	4	N1C0	5.15	94.5	10	19.5	2.4	60	NA	NA
1638	2018	Aug.	Aug. 2018	N1	C0	With Crabs	4	N1C0	3.56	62	6	15.5	2.3	83	NA	NA
1639	2018	Aug.	Aug. 2018	N1	C0	With Crabs	4	N1C0	5.2	82	10	21.7	2.7	50	NA	NA
1640	2018	Aug.	Aug. 2018	N1	C0	With Crabs	4	N1C0	5.25	49.2	4	12.7	2.1	100	NA	NA
1641	2018	Aug.	Aug. 2018	N1	C0	With Crabs	4	N1C0	4.14	62.1	7	19.2	2.3	57	NA	NA
1642	2018	Aug.	Aug. 2018	N1	C0	With Crabs	4	N1C0	4.48	56.5	6	18.7	2	50	NA	NA
1643	2018	Aug.	Aug. 2018	N1	C0	With Crabs	4	N1C0	4.87	36.7	3	12	1.8	67	NA	NA
1644	2018	Aug.	Aug. 2018	N1	C0	With Crabs	4	N1C0	4.28	84.5	8	24	2.8	88	NA	NA
1645	2018	Aug.	Aug. 2018	N1	C0	With Crabs	4	N1C0	3.89	81.5	9	18.2	2.1	56	NA	NA
1646	2018	Aug.	Aug. 2018	N1	C1	With Crabs	4	N1C1	3.75	102	14	18.5	1.8	64	NA	NA
1647	2018	Aug.	Aug. 2018	N1	C1	With Crabs	4	N1C1	3.68	105	13	19.8	2	69	NA	NA
1648	2018	Aug.	Aug. 2018	N1	C1	With Crabs	4	N1C1	3.49	80.5	11	18.8	2	55	NA	NA
1649	2018	Aug.	Aug. 2018	N1	C1	With Crabs	4	N1C1	3.57	75	12	19.5	2.1	58	NA	NA
1650	2018	Aug.	Aug. 2018	N1	C1	With Crabs	4	N1C1	3.89	100	15	22	2.2	67	NA	NA
1651	2018	Aug.	Aug. 2018	N1	C1	With Crabs	4	N1C1	3.35	47	6	19	2	83	NA	NA
1652	2018	Aug.	Aug. 2018	N1	C1	With Crabs	4	N1C1	3.4	76	11	18.3	1.8	36	NA	NA
1653	2018	Aug.	Aug. 2018	N1	C1	With Crabs	4	N1C1	4.04	103	15	18	2.2	40	NA	NA
1654	2018	Aug.	Aug. 2018	N1	C1	With Crabs	4	N1C1	3.25	81.5	11	15	1.7	36	NA	NA
1655	2018	Aug.	Aug. 2018	N1	C1	With Crabs	4	N1C1	4.35	69	7	21	2.1	0	NA	NA
1656	2018	Aug.	Aug. 2018	N1	C1	With Crabs	4	N1C1	3.85	95	12	16.3	1.8	50	NA	NA
1657	2018	Aug.	Aug. 2018	N1	C1	With Crabs	4	N1C1	4.11	95	12	18.2	2.3	25	NA	NA
1658	2018	Aug.	Aug. 2018	N1	C1	With Crabs	4	N1C1	3.16	83	11	18.3	2	45	NA	NA
1659	2018	Aug.	Aug. 2018	N1	C1	With Crabs	4	N1C1	4.85	52	4	13.8	1.7	25	NA	NA
1660	2018	Aug.	Aug. 2018	N1	C1	With Crabs	4	N1C1	2.92	58	7	11.6	1.6	71	NA	NA
1661	2018	Aug.	Aug. 2018	N1	C1	With Crabs	4	N1C1	3.85	68	6	18	2.5	50	NA	NA
1662	2018	Aug.	Aug. 2018	N1	C1	With Crabs	4	N1C1	4.48	91.7	12	17	1.7	17	NA	NA
1663	2018	Aug.	Aug. 2018	N1	C1	With Crabs	4	N1C1	3.91	92	10	22	2.6	20	NA	NA
1664	2018	Aug.	Aug. 2018	N1	C1	With Crabs	4	N1C1	3.79	52	4	16.5	1.7	25	NA	NA
1665	2018	Aug.	Aug. 2018	N1	C1	With Crabs	4	N1C1	3.39	32	0	0	0	100	NA	NA
1666	2018	Aug.	Aug. 2018	N1	C1	With Crabs	4	N1C1	4.56	59	5	18.2	2.2	40	NA	NA
1667	2018	Aug.	Aug. 2018	N1	C1	With Crabs	4	N1C1	3.37	83	7	22.5	2.4	57	NA	NA
1668	2018	Aug.	Aug. 2018	N1	C1	With Crabs	4	N1C1	4.63	12.8	0	0	0	100	NA	NA
1669	2018	Aug.	Aug. 2018	N1	C1	With Crabs	4	N1C1	3.27	21.2	0	0	0	100	NA	NA
1670	2018	Aug.	Aug. 2018	N0	C1	With Crabs	5	N0C1	4.73	76	7	20.5	2.5	43	NA	NA
1671	2018	Aug.	Aug. 2018	N0	C1	With Crabs	5	N0C1	3.77	94.2	11	16.5	2.3	45	NA	NA
1672	2018	Aug.	Aug. 2018	N0	C1	With Crabs	5	N0C1	4.43	113.5	14	15.5	2.3	36	NA	NA
1673	2018	Aug.	Aug. 2018	N0	C1	With Crabs	5	N0C1	3.65	108.2	15	21.5	2.4	47	NA	NA
1674	2018	Aug.	Aug. 2018	N0	C1	With Crabs	5	N0C1	5.36	127.3	14	16	2.6	71	NA	NA
1675	2018	Aug.	Aug. 2018	N0	C1	With Crabs	5	N0C1	3.25	94.3	9	20	2	44	NA	NA
1676	2018	Aug.	Aug. 2018	N0	C1	With Crabs	5	N0C1	3.67	101.4	11	20.5	1.8	27	NA	NA
1677	2018	Aug.	Aug. 2018	N0	C1	With Crabs	5	N0C1	4.12	98.2	13	20	2	31	NA	NA
1678	2018	Aug.	Aug. 2018	N0	C1	With Crabs	5	N0C1	4.14	98.5	11	17.2	2.2	36	NA	NA
1679	2018	Aug.	Aug. 2018	N0	C1	With Crabs	5	N0C1	3.7	76	8	15.5	2.5	13	NA	NA
1680	2018	Aug.	Aug. 2018	N0	C1	With Crabs	5	N0C1	4.4	105.5	12	15.5	2	17	NA	NA
1681	2018	Aug.	Aug. 2018	N0	C1	With Crabs	5	N0C1	3.3	77	6	16.2	2.2	67	NA	NA
1682	2018	Aug.	Aug. 2018	N0	C1	With Crabs	5	N0C1	3.54	85.5	10	21.2	2	50	NA	NA
1683	2018	Aug.	Aug. 2018	N0	C1	With Crabs	5	N0C1	4.02	79	6	19.9	1.9	17	NA	NA
1684	2018	Aug.	Aug. 2018	N0	C1	With Crabs	5	N0C1	4.22	71	6	15.8	1.9	50	NA	NA
1685	2018	Aug.	Aug. 2018	N0	C1	With Crabs	5	N0C1	3.14	69	5	18	1.9	20	NA	NA
1686	2018	Aug.	Aug. 2018	N0	C1	With Crabs	5	N0C1	4.57	57.5	4	17.5	2.3	25	NA	NA
1687	2018	Aug.	Aug. 2018	N0	C1	With Crabs	5	N0C1	4.26	74.6	5	20.5	2.1	80	NA	NA
1688	2018	Aug.	Aug. 2018	N0	C1	With Crabs	5	N0C1	4.61	67	5	19.5	2.1	80	NA	NA
1689	2018	Aug.	Aug. 2018	N0	C1	With Crabs	5	N0C1	4.42	69.5	7	17	1.8	57	NA	NA
1690	2018	Aug.	Aug. 2018	N0	C1	With Crabs	5	N0C1	5.02	67.1	5	17.5	2	20	NA	NA
1692	2018	Aug.	Aug. 2018	N0	C1	With Crabs	5	N0C1	3.46	88.5	7	21	2.3	57	NA	NA
1693	2018	Aug.	Aug. 2018	N0	C1	With Crabs	5	N0C1	2.88	90	9	18.2	2.4	56	NA	NA
1694	2018	Aug.	Aug. 2018	N1	C2	Without Crabs	2	N1C2	4.16	68.5	9	15.5	2.2	0	NA	NA
1695	2018	Aug.	Aug. 2018	N1	C2	Without Crabs	2	N1C2	4.07	65.6	8	18	2.8	25	NA	NA
1696	2018	Aug.	Aug. 2018	N1	C2	Without Crabs	2	N1C2	5.72	99	8	17.5	2.5	13	NA	NA
1697	2018	Aug.	Aug. 2018	N1	C2	Without Crabs	2	N1C2	4.24	76.5	8	21.3	2.5	25	NA	NA
1698	2018	Aug.	Aug. 2018	N1	C2	Without Crabs	2	N1C2	3.76	86.5	12	20	2.2	25	NA	NA
1699	2018	Aug.	Aug. 2018	N1	C2	Without Crabs	2	N1C2	4.62	67	11	17.5	2.6	27	NA	NA
1700	2018	Aug.	Aug. 2018	N1	C2	Without Crabs	2	N1C2	4.2	87	12	18.5	2.8	8	NA	NA
1701	2018	Aug.	Aug. 2018	N1	C2	Without Crabs	2	N1C2	4.67	73.5	9	18.5	2.3	0	NA	NA
1702	2018	Aug.	Aug. 2018	N1	C2	Without Crabs	2	N1C2	5.58	78.7	10	17	2.8	0	NA	NA
1703	2018	Aug.	Aug. 2018	N1	C2	Without Crabs	2	N1C2	6.02	106.5	14	17	3.4	50	NA	NA
1704	2018	Aug.	Aug. 2018	N1	C2	Without Crabs	2	N1C2	3.34	74	8	17.3	1.8	0	NA	NA
1705	2018	Aug.	Aug. 2018	N1	C2	Without Crabs	2	N1C2	2.22	57.5	7	12	1.6	0	NA	NA
1706	2018	Aug.	Aug. 2018	N1	C2	Without Crabs	2	N1C2	7.85	66.5	4	18	2	0	NA	NA
1707	2018	Aug.	Aug. 2018	N1	C2	Without Crabs	2	N1C2	7.1	55.5	3	14	1.8	0	NA	NA
1708	2018	Aug.	Aug. 2018	N0	C2	Without Crabs	3	N0C2	4.57	85.4	10	21	2.5	20	NA	NA
1709	2018	Aug.	Aug. 2018	N0	C2	Without Crabs	3	N0C2	6.95	105.5	8	21	2.7	13	NA	NA
1710	2018	Aug.	Aug. 2018	N0	C2	Without Crabs	3	N0C2	6.15	102.5	13	20	2.7	8	NA	NA
1711	2018	Aug.	Aug. 2018	N0	C2	Without Crabs	3	N0C2	6.93	112.5	14	21	3.9	21	NA	NA
1712	2018	Aug.	Aug. 2018	N0	C2	Without Crabs	3	N0C2	6.19	107	11	20	2.3	9	NA	NA
1714	2018	Aug.	Aug. 2018	N0	C2	Without Crabs	3	N0C2	4.66	79	7	14	2.1	29	NA	NA
1715	2018	Aug.	Aug. 2018	N0	C2	Without Crabs	3	N0C2	3.3	47	6	13.5	1.6	0	NA	NA
1716	2018	Aug.	Aug. 2018	N0	C2	Without Crabs	3	N0C2	4.79	69.8	8	16.5	2	0	NA	NA
1717	2018	Aug.	Aug. 2018	N0	C2	Without Crabs	3	N0C2	3.8	64	8	17.3	2.8	0	NA	NA
1718	2018	Aug.	Aug. 2018	N0	C2	Without Crabs	3	N0C2	5.64	77	7	20.5	2.5	0	NA	NA
1719	2018	Aug.	Aug. 2018	N0	C2	Without Crabs	3	N0C2	2.4	24	0	0	0	0	NA	NA
1720	2018	Aug.	Aug. 2018	N0	C2	Without Crabs	3	N0C2	5.99	75.3	6	24.5	2.3	0	NA	NA
1721	2018	Aug.	Aug. 2018	N0	C2	Without Crabs	3	N0C2	9.03	88.3	5	24	2.6	0	NA	NA
1722	2018	Aug.	Aug. 2018	N0	C2	Without Crabs	3	N0C2	6.77	47.2	3	13	1.5	0	NA	NA
1723	2018	Aug.	Aug. 2018	N0	C2	Without Crabs	3	N0C2	9.32	18.5	2	5	0.9	0	NA	NA
1724	2018	Aug.	Aug. 2018	N0	C2	Without Crabs	3	N0C2	4.12	48.5	5	15	1.8	0	NA	NA
1725	2018	Aug.	Aug. 2018	N1	C2	Without Crabs	3	N1C2	3.64	75.5	8	16.5	1.7	0	NA	NA
1726	2018	Aug.	Aug. 2018	N1	C2	Without Crabs	3	N1C2	3.08	88.2	11	15	2	27	NA	NA
1727	2018	Aug.	Aug. 2018	N1	C2	Without Crabs	3	N1C2	3.88	86	11	14.5	2.3	18	NA	NA
1728	2018	Aug.	Aug. 2018	N1	C2	Without Crabs	3	N1C2	4.02	93.5	13	17	2.3	23	NA	NA
1729	2018	Aug.	Aug. 2018	N1	C2	Without Crabs	3	N1C2	4	107.3	12	20.4	2.4	0	NA	NA
1730	2018	Aug.	Aug. 2018	N1	C2	Without Crabs	3	N1C2	4.96	117.2	11	17	2.4	18	NA	NA
1731	2018	Aug.	Aug. 2018	N1	C2	Without Crabs	3	N1C2	4.73	103.5	10	13.5	1.7	40	NA	NA
1732	2018	Aug.	Aug. 2018	N1	C2	Without Crabs	3	N1C2	3.82	88.5	13	16	2.3	31	NA	NA
1733	2018	Aug.	Aug. 2018	N1	C2	Without Crabs	3	N1C2	2.3	49.5	6	12	1	0	NA	NA
1734	2018	Aug.	Aug. 2018	N1	C2	Without Crabs	3	N1C2	3.34	75	8	18	2.1	0	NA	NA
1735	2018	Aug.	Aug. 2018	N1	C2	Without Crabs	3	N1C2	3.71	83.5	11	18.1	2.3	0	NA	NA
1736	2018	Aug.	Aug. 2018	N1	C2	Without Crabs	3	N1C2	3.96	75	9	18	1.7	11	NA	NA
1737	2018	Aug.	Aug. 2018	N1	C2	Without Crabs	3	N1C2	3.21	57	0	0	0	100	NA	NA
1738	2018	Aug.	Aug. 2018	N1	C2	Without Crabs	3	N1C2	3.68	50	6	12.5	1.8	0	NA	NA
1739	2018	Aug.	Aug. 2018	N1	C2	Without Crabs	3	N1C2	3.37	68.8	9	14	1.6	11	NA	NA
1741	2018	Aug.	Aug. 2018	N1	C2	Without Crabs	3	N1C2	2.35	42	4	12.5	0.9	0	NA	NA
1742	2018	Aug.	Aug. 2018	N1	C2	Without Crabs	3	N1C2	3.47	65	6	17.3	1.8	0	NA	NA
1743	2018	Aug.	Aug. 2018	N1	C2	Without Crabs	3	N1C2	3.24	68.5	7	14.5	1.8	0	NA	NA
1744	2018	Aug.	Aug. 2018	N1	C2	Without Crabs	3	N1C2	4.83	69.5	6	14.2	1.7	0	NA	NA
1745	2018	Aug.	Aug. 2018	N1	C2	Without Crabs	3	N1C2	4.02	60.5	5	15	1.7	0	NA	NA
1746	2018	Aug.	Aug. 2018	N1	C2	Without Crabs	3	N1C2	2.92	57.5	7	12.5	1.7	29	NA	NA
1747	2018	Aug.	Aug. 2018	N1	C2	Without Crabs	3	N1C2	5.22	86	7	19.5	2.2	0	NA	NA
1748	2018	Aug.	Aug. 2018	N1	C2	Without Crabs	3	N1C2	3.82	70	8	18	1.8	0	NA	NA
1749	2018	Aug.	Aug. 2018	N1	C2	Without Crabs	4	N1C2	3.5	81	10	18.5	1.6	20	NA	NA
1750	2018	Aug.	Aug. 2018	N1	C2	Without Crabs	4	N1C2	4.2	102	13	19.5	2	8	NA	NA
1751	2018	Aug.	Aug. 2018	N1	C2	Without Crabs	4	N1C2	4.44	115	16	18.5	1.9	19	NA	NA
1752	2018	Aug.	Aug. 2018	N1	C2	Without Crabs	4	N1C2	4.05	59.5	6	13.7	1.5	0	NA	NA
1753	2018	Aug.	Aug. 2018	N1	C2	Without Crabs	4	N1C2	3.89	113.5	13	19.5	2	23	NA	NA
1754	2018	Aug.	Aug. 2018	N1	C2	Without Crabs	4	N1C2	4.41	121.5	15	20.5	2.3	13	NA	NA
1755	2018	Aug.	Aug. 2018	N1	C2	Without Crabs	4	N1C2	4.55	121.5	15	18.5	2.3	27	NA	NA
1756	2018	Aug.	Aug. 2018	N1	C2	Without Crabs	4	N1C2	2.31	57	7	15.5	1.4	57	NA	NA
1758	2018	Aug.	Aug. 2018	N1	C2	Without Crabs	4	N1C2	4.88	105	11	17.2	1.9	0	NA	NA
1760	2018	Aug.	Aug. 2018	N1	C2	Without Crabs	4	N1C2	2.47	62	7	13	2.4	0	NA	NA
1761	2018	Aug.	Aug. 2018	N1	C2	Without Crabs	4	N1C2	2.85	77.8	9	18.2	1.7	0	NA	NA
1762	2018	Aug.	Aug. 2018	N1	C2	Without Crabs	4	N1C2	2.87	80.5	10	18	1.6	0	NA	NA
1763	2018	Aug.	Aug. 2018	N1	C2	Without Crabs	4	N1C2	4.47	89	9	20.5	2.1	0	NA	NA
1765	2018	Aug.	Aug. 2018	N1	C2	Without Crabs	4	N1C2	3.46	79.5	9	20	1.6	11	NA	NA
1766	2018	Aug.	Aug. 2018	N1	C2	Without Crabs	4	N1C2	3	76.8	9	19.2	1.6	22	NA	NA
1767	2018	Aug.	Aug. 2018	N1	C2	Without Crabs	4	N1C2	5.35	111.5	10	19.5	2.3	0	NA	NA
1769	2018	Aug.	Aug. 2018	N1	C2	Without Crabs	4	N1C2	4.2	86	7	19.2	1.8	0	NA	NA
1770	2018	Aug.	Aug. 2018	N1	C2	Without Crabs	4	N1C2	3.08	57.5	6	15	1.6	0	NA	NA
1771	2018	Aug.	Aug. 2018	N1	C2	Without Crabs	4	N1C2	5.3	99	7	20.8	2.1	0	NA	NA
1772	2018	Aug.	Aug. 2018	N1	C2	Without Crabs	4	N1C2	2.41	54.2	7	15.3	1.5	0	NA	NA
1773	2018	Aug.	Aug. 2018	N1	C2	Without Crabs	4	N1C2	2.73	51.5	6	13	1.3	0	NA	NA
1774	2018	Aug.	Aug. 2018	N1	C2	Without Crabs	4	N1C2	5.35	96.5	9	22.3	2.2	0	NA	NA
1775	2018	Aug.	Aug. 2018	N1	C2	Without Crabs	4	N1C2	4.31	88	7	22.5	1.9	0	NA	NA
1777	2018	Aug.	Aug. 2018	N1	C2	Without Crabs	4	N1C2	4.25	107.4	9	25.8	2.3	11	NA	NA
1778	2018	Aug.	Aug. 2018	N1	C2	Without Crabs	4	N1C2	2.44	54	7	13.7	1.3	0	NA	NA
1779	2018	Aug.	Aug. 2018	N1	C2	Without Crabs	4	N1C2	3.3	44	4	13	1.1	0	NA	NA
1780	2018	Aug.	Aug. 2018	N1	C2	Without Crabs	4	N1C2	3.25	67.5	6	13.5	1.4	0	NA	NA
1781	2018	Aug.	Aug. 2018	N1	C2	Without Crabs	4	N1C2	4.91	70.9	5	17	1.7	60	NA	NA
1782	2018	Aug.	Aug. 2018	N1	C2	Without Crabs	4	N1C2	2.43	40.5	4	11.5	0.9	0	NA	NA
1783	2018	Aug.	Aug. 2018	N1	C2	Without Crabs	4	N1C2	4.51	80	7	18	1.6	0	NA	NA
1784	2018	Aug.	Aug. 2018	N1	C2	Without Crabs	4	N1C2	5.67	91	5	20	1.9	40	NA	NA
1785	2018	Aug.	Aug. 2018	N1	C2	Without Crabs	4	N1C2	1.8	89.5	7	19.8	1.6	0	NA	NA
1786	2018	Aug.	Aug. 2018	N1	C2	Without Crabs	4	N1C2	4.72	53	3	13.4	1.3	0	NA	NA
1787	2018	Aug.	Aug. 2018	N1	C2	Without Crabs	4	N1C2	5.08	29.5	0	0	0	0	NA	NA
1788	2018	Aug.	Aug. 2018	N1	C2	Without Crabs	4	N1C2	4.75	70.2	4	17.5	1.6	0	NA	NA
1789	2018	Aug.	Aug. 2018	N1	C2	Without Crabs	1	N1C2	6.27	108.4	10	19.5	3.2	30	NA	NA
1790	2018	Aug.	Aug. 2018	N1	C2	Without Crabs	1	N1C2	6.8	104.5	13	22	2.4	31	NA	NA
1791	2018	Aug.	Aug. 2018	N1	C2	Without Crabs	1	N1C2	3.93	98.5	12	17.5	1.8	8	NA	NA
1792	2018	Aug.	Aug. 2018	N1	C2	Without Crabs	1	N1C2	4.29	102	14	18.5	2.1	7	NA	NA
1793	2018	Aug.	Aug. 2018	N1	C2	Without Crabs	1	N1C2	4.5	78.3	9	16.5	1.7	11	NA	NA
1794	2018	Aug.	Aug. 2018	N1	C2	Without Crabs	1	N1C2	4.87	120.5	14	21	2.2	14	NA	NA
1795	2018	Aug.	Aug. 2018	N1	C2	Without Crabs	1	N1C2	4.37	99.5	11	20.3	2.2	27	NA	NA
1796	2018	Aug.	Aug. 2018	N1	C2	Without Crabs	1	N1C2	4.24	95	8	17.5	1.7	50	NA	NA
1797	2018	Aug.	Aug. 2018	N1	C2	Without Crabs	1	N1C2	3.06	53	6	11	1.3	0	NA	NA
1798	2018	Aug.	Aug. 2018	N1	C2	Without Crabs	1	N1C2	7.81	98.2	6	27	2.9	83	NA	NA
1799	2018	Aug.	Aug. 2018	N1	C2	Without Crabs	1	N1C2	5.72	82	7	17.2	2	0	NA	NA
1800	2018	Aug.	Aug. 2018	N1	C2	Without Crabs	1	N1C2	3.4	68.5	7	14.8	1.4	0	NA	NA
1801	2018	Aug.	Aug. 2018	N1	C2	Without Crabs	1	N1C2	4.29	65.5	6	17	1.8	33	NA	NA
1802	2018	Aug.	Aug. 2018	N1	C2	Without Crabs	1	N1C2	7.18	52	3	6	2.5	100	NA	NA
1803	2018	Aug.	Aug. 2018	N1	C2	Without Crabs	1	N1C2	7.68	30.5	0	0	0	0	NA	NA
1804	2018	Aug.	Aug. 2018	N1	C2	Without Crabs	1	N1C2	4.36	65.5	5	19	1.8	0	NA	NA
1805	2018	Aug.	Aug. 2018	N1	C2	Without Crabs	1	N1C2	5.94	82	5	22.8	2.2	0	NA	NA
1806	2018	Aug.	Aug. 2018	N1	C2	Without Crabs	1	N1C2	4.78	78.5	5	17	1.9	0	NA	NA
1807	2018	Aug.	Aug. 2018	N1	C2	Without Crabs	1	N1C2	2.1	27	3	7.5	0.8	0	NA	NA
1808	2018	Sep.	Sep. 2018	N0	C1	With Crabs	1	N0C1	4.36	103	15	22.5	2.7	53	6.5	7.5
1809	2018	Sep.	Sep. 2018	N0	C1	With Crabs	1	N0C1	5.51	124	15	31	3.2	53	5.9	14
1810	2018	Sep.	Sep. 2018	N0	C1	With Crabs	1	N0C1	3.32	81	13	17.2	2	54	3.4	0
1811	2018	Sep.	Sep. 2018	N0	C1	With Crabs	1	N0C1	5.04	115.3	17	23	2.7	24	7.4	11
1812	2018	Sep.	Sep. 2018	N0	C1	With Crabs	1	N0C1	5.05	119.7	15	25.2	2.7	53	8.5	6.7
1813	2018	Sep.	Sep. 2018	N0	C1	With Crabs	1	N0C1	5.17	119.2	15	28.7	2.8	60	4.7	9
1814	2018	Sep.	Sep. 2018	N0	C1	With Crabs	1	N0C1	3.25	90.3	10	27	3.4	80	6.8	0
1815	2018	Sep.	Sep. 2018	N0	C1	With Crabs	1	N0C1	4.3	96	7	23.5	2.6	43	8.3	0
1816	2018	Sep.	Sep. 2018	N0	C1	With Crabs	1	N0C1	4.8	81	8	18.5	2.4	38	4.8	0
1817	2018	Sep.	Sep. 2018	N0	C1	With Crabs	1	N0C1	4.82	84.3	14	20.5	2.1	29	5	0
1818	2018	Sep.	Sep. 2018	N0	C1	With Crabs	1	N0C1	3.79	73	11	17.3	1.9	27	4.8	0
1819	2018	Sep.	Sep. 2018	N0	C1	With Crabs	1	N0C1	3.76	71	9	17	1.9	44	4.9	0
1820	2018	Sep.	Sep. 2018	N0	C1	With Crabs	1	N0C1	4.38	104.7	12	27.5	2.6	42	7.3	12.7
1822	2018	Sep.	Sep. 2018	N0	C1	With Crabs	1	N0C1	4.19	85.5	12	20.1	2.4	50	5.2	0
1824	2018	Sep.	Sep. 2018	N0	C1	With Crabs	1	N0C1	3.8	122	17	23.6	2.6	47	5.7	0
1825	2018	Sep.	Sep. 2018	N0	C1	With Crabs	1	N0C1	5.65	108.4	11	29.2	3.2	55	6.4	4.5
1826	2018	Sep.	Sep. 2018	N0	C1	With Crabs	1	N0C1	4.73	76.5	8	25.2	2.5	75	5.5	9.5
1827	2018	Sep.	Sep. 2018	N0	C1	With Crabs	1	N0C1	5.52	57.3	8	13.5	1.6	88	4	0
1828	2018	Sep.	Sep. 2018	N0	C1	With Crabs	1	N0C1	2.59	26.5	3	9.7	1.2	0	2.4	0
1829	2018	Sep.	Sep. 2018	N0	C1	With Crabs	1	N0C1	4.66	56	7	15	1.4	0	4.5	0
1830	2018	Sep.	Sep. 2018	N0	C1	With Crabs	1	N0C1	3.89	34.2	4	12	1.4	0	2.3	0
1831	2018	Sep.	Sep. 2018	N0	C2	Without Crabs	1	N0C2	4.33	129	17	22.5	2	0	8.7	0
1832	2018	Sep.	Sep. 2018	N0	C2	Without Crabs	1	N0C2	3.96	104.7	15	17	1.6	0	6.4	4
1833	2018	Sep.	Sep. 2018	N0	C2	Without Crabs	1	N0C2	3.13	93	12	21	1.8	0	3.5	0
1834	2018	Sep.	Sep. 2018	N0	C2	Without Crabs	1	N0C2	4.25	111.5	17	20	2.2	0	6	0
1835	2018	Sep.	Sep. 2018	N0	C2	Without Crabs	1	N0C2	4.71	90	10	20	1.8	0	6	8.3
1836	2018	Sep.	Sep. 2018	N0	C2	Without Crabs	1	N0C2	3.43	113.4	18	22	2.5	0	5.8	7
1837	2018	Sep.	Sep. 2018	N0	C2	Without Crabs	1	N0C2	4.44	103	17	24	2.8	0	5.9	0
1838	2018	Sep.	Sep. 2018	N0	C2	Without Crabs	1	N0C2	3.52	80	14	18.5	1.9	0	4.3	0
1840	2018	Sep.	Sep. 2018	N0	C2	Without Crabs	1	N0C2	4.08	90.7	9	15.8	1.5	0	6.1	13
1841	2018	Sep.	Sep. 2018	N0	C2	Without Crabs	1	N0C2	2.93	113	9	18	1.8	0	5.5	15.5
1842	2018	Sep.	Sep. 2018	N0	C2	Without Crabs	1	N0C2	5.54	121	13	21	2.2	0	8	9.5
1843	2018	Sep.	Sep. 2018	N0	C2	Without Crabs	1	N0C2	3.06	82	13	22.2	1.8	0	6	0
1844	2018	Sep.	Sep. 2018	N0	C2	Without Crabs	1	N0C2	3.82	77	9	14	1.3	0	6.3	4
1845	2018	Sep.	Sep. 2018	N0	C2	Without Crabs	1	N0C2	2.87	80	13	14	1.3	0	4.8	0
1846	2018	Sep.	Sep. 2018	N0	C2	Without Crabs	1	N0C2	3.33	80.2	11	16.5	1.6	0	5.2	0
1847	2018	Sep.	Sep. 2018	N0	C2	Without Crabs	1	N0C2	1.84	63	11	13.2	1.1	0	4.7	0
1848	2018	Sep.	Sep. 2018	N0	C2	Without Crabs	1	N0C2	5.35	115	12	22.5	2.2	0	7	11
1849	2018	Sep.	Sep. 2018	N0	C2	Without Crabs	1	N0C2	4.44	105	12	16	1.6	0	4.8	0
1850	2018	Sep.	Sep. 2018	N0	C2	Without Crabs	1	N0C2	3.56	91.5	13	21	1.9	0	5.6	0
1851	2018	Sep.	Sep. 2018	N0	C2	Without Crabs	1	N0C2	4.39	112.1	11	22.5	2.1	0	7.8	6.5
1852	2018	Sep.	Sep. 2018	N0	C2	Without Crabs	1	N0C2	3.01	72	11	14.5	1.1	0	6.5	0
1853	2018	Sep.	Sep. 2018	N0	C2	Without Crabs	1	N0C2	2.65	68	11	19.5	1.6	0	4.5	0
1854	2018	Sep.	Sep. 2018	N0	C2	Without Crabs	1	N0C2	3.09	21	5	5.5	0.8	0	2	0
1855	2018	Sep.	Sep. 2018	N0	C2	Without Crabs	1	N0C2	3.71	71.5	9	19	1.6	0	5.1	0
1856	2018	Sep.	Sep. 2018	N0	C2	Without Crabs	5	N0C2	5.54	118.5	10	22.5	2	0	6.1	17
1857	2018	Sep.	Sep. 2018	N0	C2	Without Crabs	5	N0C2	3.63	98	18	18	2.1	0	5.7	0
1858	2018	Sep.	Sep. 2018	N0	C2	Without Crabs	5	N0C2	5	126	20	18.5	2.3	0	7.6	0
1860	2018	Sep.	Sep. 2018	N0	C2	Without Crabs	5	N0C2	4.01	112	17	18.8	1.9	0	5	0
1861	2018	Sep.	Sep. 2018	N0	C2	Without Crabs	5	N0C2	3.8	107	18	18	1.8	0	5.5	0
1862	2018	Sep.	Sep. 2018	N0	C2	Without Crabs	5	N0C2	3.94	83	12	19	2.8	0	5	0
1863	2018	Sep.	Sep. 2018	N0	C2	Without Crabs	5	N0C2	4.08	124.5	21	22	2.9	0	5.7	0
1864	2018	Sep.	Sep. 2018	N0	C2	Without Crabs	5	N0C2	3.91	102	16	20.4	2.4	0	6.5	0
1865	2018	Sep.	Sep. 2018	N0	C2	Without Crabs	5	N0C2	3.34	81	13	16.5	1.9	0	6	0
1866	2018	Sep.	Sep. 2018	N0	C2	Without Crabs	5	N0C2	3.22	69.5	9	16.7	1.9	0	5.4	0
1867	2018	Sep.	Sep. 2018	N0	C2	Without Crabs	5	N0C2	3.67	98	15	17	2	0	6	0
1868	2018	Sep.	Sep. 2018	N0	C2	Without Crabs	5	N0C2	3.5	80	14	18.4	2	0	5.4	0
1869	2018	Sep.	Sep. 2018	N0	C2	Without Crabs	5	N0C2	3.94	58	10	15.2	1.7	0	2.8	0
1870	2018	Sep.	Sep. 2018	N0	C2	Without Crabs	5	N0C2	3.65	109	14	16	1.4	0	5.5	0
1871	2018	Sep.	Sep. 2018	N0	C2	Without Crabs	5	N0C2	4.85	101	10	20	1.7	0	6.3	12
1873	2018	Sep.	Sep. 2018	N0	C2	Without Crabs	5	N0C2	4.14	88	12	16.5	1.6	0	3.5	6
1874	2018	Sep.	Sep. 2018	N0	C2	Without Crabs	5	N0C2	5.05	109	14	22.5	1.9	0	5.3	7.5
1875	2018	Sep.	Sep. 2018	N0	C2	Without Crabs	5	N0C2	4.42	110	10	24	2.1	0	7	0
1876	2018	Sep.	Sep. 2018	N0	C2	Without Crabs	5	N0C2	5.3	74	8	14	1.5	0	3.4	0
1877	2018	Sep.	Sep. 2018	N0	C2	Without Crabs	5	N0C2	4.5	60	7	12.7	1.4	0	2.4	0
1878	2018	Sep.	Sep. 2018	N0	C2	Without Crabs	5	N0C2	4.33	77	8	16	1.5	0	5	0
1879	2018	Sep.	Sep. 2018	N1	C2	Without Crabs	5	N1C2	4.84	110	13	17.7	2.4	0	6	0
1881	2018	Sep.	Sep. 2018	N1	C2	Without Crabs	5	N1C2	4.32	98.7	14	20	2	0	4.2	0
1882	2018	Sep.	Sep. 2018	N1	C2	Without Crabs	5	N1C2	4.34	107	17	17	2.1	0	5.3	0
1883	2018	Sep.	Sep. 2018	N1	C2	Without Crabs	5	N1C2	4.31	107	17	20.8	1.9	0	3.3	0
1884	2018	Sep.	Sep. 2018	N1	C2	Without Crabs	5	N1C2	4.29	110	16	18.5	2.1	0	5.7	0
1885	2018	Sep.	Sep. 2018	N1	C2	Without Crabs	5	N1C2	4.75	112	17	18	2.1	0	5.7	0
1886	2018	Sep.	Sep. 2018	N1	C2	Without Crabs	5	N1C2	3.2	61	7	19	1.8	0	4.8	0
1887	2018	Sep.	Sep. 2018	N1	C2	Without Crabs	5	N1C2	3.58	75	13	20.5	2	0	4	0
1888	2018	Sep.	Sep. 2018	N1	C2	Without Crabs	5	N1C2	4.62	110	15	19	2.5	0	4	0
1889	2018	Sep.	Sep. 2018	N1	C2	Without Crabs	5	N1C2	5.62	109.5	14	21.7	2.2	0	6	0
1890	2018	Sep.	Sep. 2018	N1	C2	Without Crabs	5	N1C2	6.11	119	9	21.5	2	0	8.7	5
1891	2018	Sep.	Sep. 2018	N1	C2	Without Crabs	5	N1C2	4.2	92.4	13	23.4	2	0	5	0
1893	2018	Sep.	Sep. 2018	N1	C2	Without Crabs	5	N1C2	2.92	61	9	15.3	1.4	0	5.6	0
1894	2018	Sep.	Sep. 2018	N1	C2	Without Crabs	5	N1C2	4.41	69	9	15.5	1.6	44	6.5	0
1895	2018	Sep.	Sep. 2018	N1	C2	Without Crabs	5	N1C2	5.02	91.3	10	18	1.8	0	6.6	0
1896	2018	Sep.	Sep. 2018	N1	C2	Without Crabs	5	N1C2	4.62	94	10	19.7	1.8	0	6.5	0
1897	2018	Sep.	Sep. 2018	N1	C2	Without Crabs	5	N1C2	4.34	92	9	17.3	1.6	0	7.4	8.5
1898	2018	Sep.	Sep. 2018	N1	C2	Without Crabs	5	N1C2	4.77	85	9	17	1.5	0	7.8	0
1899	2018	Sep.	Sep. 2018	N1	C2	Without Crabs	5	N1C2	5.56	113	10	22.7	2	0	9	4
1901	2018	Sep.	Sep. 2018	N1	C2	Without Crabs	5	N1C2	5.36	22	4	5	0.8	0	0	0
1902	2018	Sep.	Sep. 2018	N1	C2	Without Crabs	5	N1C2	2.48	57	9	18	1.3	0	4.8	0
1903	2018	Sep.	Sep. 2018	N1	C2	Without Crabs	5	N1C2	3.61	48	7	13.4	1.2	0	4.6	0
1904	2018	Sep.	Sep. 2018	N1	C2	Without Crabs	5	N1C2	5.78	54	7	10.5	1.4	0	4.4	0
1905	2018	Sep.	Sep. 2018	N1	C2	Without Crabs	5	N1C2	6.13	73.4	9	16	1.5	0	4.5	0
1906	2018	Sep.	Sep. 2018	N1	C1	With Crabs	5	N1C1	4.52	109.3	16	20	2.3	44	4.7	0
1907	2018	Sep.	Sep. 2018	N1	C1	With Crabs	5	N1C1	4.31	91.8	14	19.3	2.5	0	4.7	0
1908	2018	Sep.	Sep. 2018	N1	C1	With Crabs	5	N1C1	4.78	107	17	17	2.1	53	7.8	0
1909	2018	Sep.	Sep. 2018	N1	C1	With Crabs	5	N1C1	4.33	128	17	19.5	2.4	59	8.1	0
1910	2018	Sep.	Sep. 2018	N1	C1	With Crabs	5	N1C1	3.84	95	17	20	1.8	0	4.5	0
1911	2018	Sep.	Sep. 2018	N1	C1	With Crabs	5	N1C1	3.59	84	12	19.5	2.3	0	3	0
1912	2018	Sep.	Sep. 2018	N1	C1	With Crabs	5	N1C1	3.33	74	13	16.5	1.9	0	3.2	0
1914	2018	Sep.	Sep. 2018	N1	C1	With Crabs	5	N1C1	3.22	69	9	18	2	33	4	0
1915	2018	Sep.	Sep. 2018	N1	C1	With Crabs	5	N1C1	3.38	76	11	22	2.5	0	2.8	0
1916	2018	Sep.	Sep. 2018	N1	C1	With Crabs	5	N1C1	5.16	61	10	14.5	2.2	0	3	0
1917	2018	Sep.	Sep. 2018	N1	C1	With Crabs	5	N1C1	4.96	56	6	15.5	1.9	0	5.7	0
1918	2018	Sep.	Sep. 2018	N1	C1	With Crabs	5	N1C1	4.61	125	7	18.8	2	0	4.5	0
1919	2018	Sep.	Sep. 2018	N1	C1	With Crabs	5	N1C1	3.47	53.6	10	15.5	1.9	0	2.8	0
1920	2018	Sep.	Sep. 2018	N1	C1	With Crabs	5	N1C1	4.24	56.5	7	18	1.9	0	2.5	0
1921	2018	Sep.	Sep. 2018	N1	C1	With Crabs	5	N1C1	4.7	84	11	17.5	2	0	6.2	0
1922	2018	Sep.	Sep. 2018	N0	C2	Without Crabs	4	N0C2	3.07	63.7	11	16.5	1.5	0	4	0
1923	2018	Sep.	Sep. 2018	N0	C2	Without Crabs	4	N0C2	3.77	116.2	16	18.3	2	0	6	0
1924	2018	Sep.	Sep. 2018	N0	C2	Without Crabs	4	N0C2	4.2	123.5	19	19	2.5	0	3.8	0
1925	2018	Sep.	Sep. 2018	N0	C2	Without Crabs	4	N0C2	4.97	138	15	16.7	2.6	0	9.1	0
1926	2018	Sep.	Sep. 2018	N0	C2	Without Crabs	4	N0C2	4.43	118.5	13	19	2.3	0	6.3	0
1927	2018	Sep.	Sep. 2018	N0	C2	Without Crabs	4	N0C2	3.81	103.5	14	19.3	1.8	0	3.8	0
1928	2018	Sep.	Sep. 2018	N0	C2	Without Crabs	4	N0C2	4.53	119	20	21	2.5	0	5.5	0
1929	2018	Sep.	Sep. 2018	N0	C2	Without Crabs	4	N0C2	4.1	111	19	18.5	1.9	0	6.1	0
1930	2018	Sep.	Sep. 2018	N0	C2	Without Crabs	4	N0C2	3.52	94	11	17	1.9	0	6.3	0
1931	2018	Sep.	Sep. 2018	N0	C2	Without Crabs	4	N0C2	5.23	115	9	19.5	2	0	6	16
1932	2018	Sep.	Sep. 2018	N0	C2	Without Crabs	4	N0C2	3.47	94	14	18.5	1.8	0	2.7	0
1933	2018	Sep.	Sep. 2018	N0	C2	Without Crabs	4	N0C2	3.3	93.5	13	18	1.7	0	5	0
1934	2018	Sep.	Sep. 2018	N0	C2	Without Crabs	4	N0C2	3.29	96	8	19	1.9	0	4.5	0
1935	2018	Sep.	Sep. 2018	N0	C2	Without Crabs	4	N0C2	3.99	105	14	19.5	2.3	0	6.1	0
1936	2018	Sep.	Sep. 2018	N0	C2	Without Crabs	4	N0C2	3.77	78	12	18	2.1	0	4.8	0
1937	2018	Sep.	Sep. 2018	N0	C2	Without Crabs	4	N0C2	4.74	126	18	20	2.3	0	4.3	7
1938	2018	Sep.	Sep. 2018	N0	C2	Without Crabs	4	N0C2	4.95	111	15	17.3	1.9	0	6	0
1939	2018	Sep.	Sep. 2018	N0	C2	Without Crabs	4	N0C2	3.32	92	13	18.5	2.1	0	5	0
1940	2018	Sep.	Sep. 2018	N0	C2	Without Crabs	4	N0C2	1.75	42	10	10	0.8	0	2.7	0
1941	2018	Sep.	Sep. 2018	N0	C2	Without Crabs	4	N0C2	4.01	102	14	25	2.2	0	8	0
1942	2018	Sep.	Sep. 2018	N0	C2	Without Crabs	4	N0C2	5.7	124	12	22.3	2.2	0	8	12
1943	2018	Sep.	Sep. 2018	N0	C2	Without Crabs	4	N0C2	3.28	76.5	10	18	1.5	0	5.5	0
1944	2018	Sep.	Sep. 2018	N0	C2	Without Crabs	4	N0C2	2.42	50	8	13.5	1.1	0	3.5	0
1945	2018	Sep.	Sep. 2018	N0	C2	Without Crabs	4	N0C2	4.19	67	7	19	1.8	0	4.7	0
1946	2018	Sep.	Sep. 2018	N0	C2	Without Crabs	4	N0C2	5.55	95.5	9	18.5	1.8	0	6	8.3
1947	2018	Sep.	Sep. 2018	N0	C2	Without Crabs	4	N0C2	4.52	79	8	15.5	1.6	0	6	0
1948	2018	Sep.	Sep. 2018	N0	C2	Without Crabs	4	N0C2	2.92	62	11	12.5	1	0	4.7	0
1949	2018	Sep.	Sep. 2018	N0	C2	Without Crabs	4	N0C2	4.12	83.5	9	18.6	1.6	0	6.8	0
1950	2018	Sep.	Sep. 2018	N0	C2	Without Crabs	4	N0C2	4.05	63	8	13	1.2	0	5.9	0
1951	2018	Sep.	Sep. 2018	N0	C2	Without Crabs	4	N0C2	6.33	109	8	19.5	2	0	6.4	0
1952	2018	Sep.	Sep. 2018	N0	C2	Without Crabs	4	N0C2	4.2	108	13	21	1.9	0	6	0
1953	2018	Sep.	Sep. 2018	N0	C2	Without Crabs	4	N0C2	4.33	30	5	7.5	0.9	0	2.8	0
1954	2018	Sep.	Sep. 2018	N0	C2	Without Crabs	4	N0C2	4.1	45	6	9.4	1.1	0	3.8	0
1955	2018	Sep.	Sep. 2018	N0	C2	Without Crabs	4	N0C2	3.98	49	8	11.2	1.2	0	3.3	0
1956	2018	Sep.	Sep. 2018	N0	C2	Without Crabs	4	N0C2	5.02	90.2	10	15.5	1.7	0	5.5	8.5
1957	2018	Sep.	Sep. 2018	N1	C2	Without Crabs	4	N1C2	3.38	87.4	14	19.6	1.7	0	3.5	0
1958	2018	Sep.	Sep. 2018	N1	C2	Without Crabs	4	N1C2	4.19	18	17	23.5	2.1	0	3	0
1959	2018	Sep.	Sep. 2018	N1	C2	Without Crabs	4	N1C2	3.93	126	19	19	2.5	0	7.2	0
1960	2018	Sep.	Sep. 2018	N1	C2	Without Crabs	4	N1C2	3.59	63.5	12	16	1.5	0	3.8	0
1961	2018	Sep.	Sep. 2018	N1	C2	Without Crabs	4	N1C2	3.47	127	17	23.5	2.1	0	8.4	0
1962	2018	Sep.	Sep. 2018	N1	C2	Without Crabs	4	N1C2	4.51	137	20	24.7	2.5	0	7.5	0
1963	2018	Sep.	Sep. 2018	N1	C2	Without Crabs	4	N1C2	4.12	128.5	20	22	2.9	0	8	0
1964	2018	Sep.	Sep. 2018	N1	C2	Without Crabs	4	N1C2	2.29	58.5	11	12.5	1.2	0	4	0
1966	2018	Sep.	Sep. 2018	N1	C2	Without Crabs	4	N1C2	4.52	120	16	20.5	1.9	0	4	0
1968	2018	Sep.	Sep. 2018	N1	C2	Without Crabs	4	N1C2	2.74	63	9	16.5	1.3	0	5.4	0
1969	2018	Sep.	Sep. 2018	N1	C2	Without Crabs	4	N1C2	2.83	83.7	13	19.7	1.5	0	4.8	0
1970	2018	Sep.	Sep. 2018	N1	C2	Without Crabs	4	N1C2	2.66	90	12	28.7	1.5	0	4	0
1971	2018	Sep.	Sep. 2018	N1	C2	Without Crabs	4	N1C2	3.81	101	14	20.5	1.9	0	6	0
1973	2018	Sep.	Sep. 2018	N1	C2	Without Crabs	4	N1C2	3.18	87	14	21	1.5	0	6.6	0
1974	2018	Sep.	Sep. 2018	N1	C2	Without Crabs	4	N1C2	2.89	82	14	21.5	1.6	0	5.8	0
1975	2018	Sep.	Sep. 2018	N1	C2	Without Crabs	4	N1C2	4.81	118	16	23	2.5	0	6.5	0
1977	2018	Sep.	Sep. 2018	N1	C2	Without Crabs	4	N1C2	3.24	109	12	21.5	1.9	0	6.8	8.5
1978	2018	Sep.	Sep. 2018	N1	C2	Without Crabs	4	N1C2	2.91	68.7	10	16	1.5	0	3.9	0
1979	2018	Sep.	Sep. 2018	N1	C2	Without Crabs	4	N1C2	4.89	106.5	12	25.5	2.3	0	7	0
1980	2018	Sep.	Sep. 2018	N1	C2	Without Crabs	4	N1C2	2.42	62	10	15	1.4	0	4	0
1981	2018	Sep.	Sep. 2018	N1	C2	Without Crabs	4	N1C2	2.04	60	10	14	1.2	0	4.2	0
1982	2018	Sep.	Sep. 2018	N1	C2	Without Crabs	4	N1C2	4.4	110.5	15	21.3	2	0	6	0
1983	2018	Sep.	Sep. 2018	N1	C2	Without Crabs	4	N1C2	3.56	102	13	22	1.9	0	5	0
1985	2018	Sep.	Sep. 2018	N1	C2	Without Crabs	4	N1C2	3.76	115.5	15	24	2	0	6.3	0
1986	2018	Sep.	Sep. 2018	N1	C2	Without Crabs	4	N1C2	2.12	60	10	16	1.1	0	4.4	0
1987	2018	Sep.	Sep. 2018	N1	C2	Without Crabs	4	N1C2	3.76	106	12	22	1.9	0	5	0
1988	2018	Sep.	Sep. 2018	N1	C2	Without Crabs	4	N1C2	2.69	83.5	11	20	1.9	0	6.2	0
1989	2018	Sep.	Sep. 2018	N1	C2	Without Crabs	4	N1C2	4.82	76.5	8	18	1.9	88	7.5	0
1990	2018	Sep.	Sep. 2018	N1	C2	Without Crabs	4	N1C2	2.05	45	6	13.5	0.9	0	2.5	0
1991	2018	Sep.	Sep. 2018	N1	C2	Without Crabs	4	N1C2	4.17	85.5	9	21.5	1.7	0	6.5	0
1992	2018	Sep.	Sep. 2018	N1	C2	Without Crabs	4	N1C2	5.23	110	10	23.7	2.2	0	7.3	0
1993	2018	Sep.	Sep. 2018	N1	C2	Without Crabs	4	N1C2	1.93	52	10	12.5	1	0	2.3	0
1994	2018	Sep.	Sep. 2018	N1	C2	Without Crabs	4	N1C2	4.61	89.5	10	21.2	1.8	0	8.4	0
1995	2018	Sep.	Sep. 2018	N1	C2	Without Crabs	4	N1C2	4.66	69	8	14.5	6.4	0	4.7	0
1996	2018	Sep.	Sep. 2018	N1	C2	Without Crabs	4	N1C2	4.1	97	10	20.5	1.6	0	7.2	0
1997	2018	Sep.	Sep. 2018	N1	C2	Without Crabs	4	N1C2	4.85	101.5	10	19	1.8	0	6.3	11.7
1998	2018	Sep.	Sep. 2018	N1	C2	Without Crabs	4	N1C2	6.09	28.5	4	4.4	0.8	0	0	0
1999	2018	Sep.	Sep. 2018	N1	C2	Without Crabs	4	N1C2	4.54	30	4	5.7	0.9	0	0	0
2000	2018	Sep.	Sep. 2018	N1	C2	Without Crabs	4	N1C2	6.2	16.5	0	0	0	0	0	0
2001	2018	Sep.	Sep. 2018	N1	C2	Without Crabs	4	N1C2	3.38	39	5	10	1.2	0	0	0
2004	2018	Sep.	Sep. 2018	N1	C0	With Crabs	3	N1C0	3.83	113.5	18	20	2.3	39	7.5	0
2006	2018	Sep.	Sep. 2018	N1	C0	With Crabs	3	N1C0	3.17	107	14	17.2	2.1	29	7.9	0
2008	2018	Sep.	Sep. 2018	N1	C0	With Crabs	3	N1C0	4.02	104.5	18	18	2	0	6.5	0
2009	2018	Sep.	Sep. 2018	N1	C0	With Crabs	3	N1C0	4.4	88	13	20	2.1	46	5.3	0
2014	2018	Sep.	Sep. 2018	N1	C0	With Crabs	3	N1C0	4.14	85.3	14	19.5	2.4	50	5.3	0
2015	2018	Sep.	Sep. 2018	N1	C0	With Crabs	3	N1C0	2.82	73	12	14.2	1.9	50	6	0
2016	2018	Sep.	Sep. 2018	N1	C0	With Crabs	3	N1C0	4.61	74.5	8	18.2	2.5	0	6.3	0
2018	2018	Sep.	Sep. 2018	N1	C0	With Crabs	3	N1C0	4.3	110	11	23.5	2.5	36	5	0
2020	2018	Sep.	Sep. 2018	N1	C0	With Crabs	3	N1C0	4.26	78.5	11	22.1	2.2	82	3.9	0
2021	2018	Sep.	Sep. 2018	N1	C0	With Crabs	3	N1C0	3.23	85	13	20	2.2	31	6	0
2022	2018	Sep.	Sep. 2018	N1	C0	With Crabs	3	N1C0	4.42	95.5	12	22	2.5	33	5.7	0
2023	2018	Sep.	Sep. 2018	N1	C0	With Crabs	3	N1C0	4.94	59	7	11.3	1.8	71	4	0
2024	2018	Sep.	Sep. 2018	N1	C0	With Crabs	3	N1C0	2.6	48.2	7	15	1.5	71	4	0
2025	2018	Sep.	Sep. 2018	N1	C0	With Crabs	3	N1C0	4.64	57	7	14.5	1.7	71	4.6	0
2026	2018	Sep.	Sep. 2018	N1	C0	With Crabs	3	N1C0	4.08	72	8	20	2.1	63	6.8	0
2027	2018	Sep.	Sep. 2018	N1	C0	With Crabs	3	N1C0	5.01	109.5	11	22	2.1	9	5.8	0
2028	2018	Sep.	Sep. 2018	N1	C0	With Crabs	3	N1C0	4.09	60	8	14	1.7	63	5	0
2029	2018	Sep.	Sep. 2018	N1	C0	With Crabs	3	N1C0	4.79	77	10	19.5	1.5	70	6.8	0
2030	2018	Sep.	Sep. 2018	N1	C0	With Crabs	3	N1C0	4.8	84	9	11.5	1.7	56	7	0
2031	2018	Sep.	Sep. 2018	N1	C0	With Crabs	3	N1C0	4.21	78.5	9	20	2.3	22	6.8	0
2032	2018	Sep.	Sep. 2018	N1	C0	With Crabs	3	N1C0	3.27	56	7	15.3	1.6	43	5.2	0
2033	2018	Sep.	Sep. 2018	N1	C0	With Crabs	3	N1C0	3.14	38	5	11	1.5	100	4.6	0
2034	2018	Sep.	Sep. 2018	N1	C0	With Crabs	3	N1C0	4.62	67	7	14.5	1.9	57	3.7	0
2035	2018	Sep.	Sep. 2018	N1	C0	With Crabs	3	N1C0	4.9	120.5	19	23.5	3	0	7.5	0
2036	2018	Sep.	Sep. 2018	N1	C0	With Crabs	3	N1C0	3.22	53.3	5	16.2	1.7	80	4.5	0
2037	2018	Sep.	Sep. 2018	N1	C0	With Crabs	3	N1C0	3.93	103.8	17	22.5	2.4	59	7.7	0
2038	2018	Sep.	Sep. 2018	N0	C1	With Crabs	3	N0C1	5.07	96	12	21.1	2.2	50	6.3	0
2039	2018	Sep.	Sep. 2018	N0	C1	With Crabs	3	N0C1	4.29	67.5	9	19.5	2	44	3.5	0
2040	2018	Sep.	Sep. 2018	N0	C1	With Crabs	3	N0C1	5.23	109.5	17	23.8	2.8	71	6.4	5.2
2041	2018	Sep.	Sep. 2018	N0	C1	With Crabs	3	N0C1	6.53	98.4	8	29.6	3.9	50	7.3	0
2042	2018	Sep.	Sep. 2018	N0	C1	With Crabs	3	N0C1	4.31	95	14	21.6	2.4	29	5.3	6.5
2043	2018	Sep.	Sep. 2018	N0	C1	With Crabs	3	N0C1	5.15	83.5	6	15.4	1.6	83	6.5	0
2044	2018	Sep.	Sep. 2018	N0	C1	With Crabs	3	N0C1	5.5	113	17	27.8	2.7	41	7.3	4.3
2045	2018	Sep.	Sep. 2018	N0	C1	With Crabs	3	N0C1	5.4	103.2	13	27.6	3.5	15	5.9	7.1
2046	2018	Sep.	Sep. 2018	N0	C1	With Crabs	3	N0C1	5.19	99	13	24.3	3.3	46	7.1	0
2047	2018	Sep.	Sep. 2018	N0	C1	With Crabs	3	N0C1	3.43	45.5	7	19.5	1.6	86	2.6	0
2048	2018	Sep.	Sep. 2018	N0	C1	With Crabs	3	N0C1	5.34	15.3	3	0	0	100	0	0
2049	2018	Sep.	Sep. 2018	N0	C1	With Crabs	3	N0C1	6.1	43.2	2	11.1	1.8	100	4.3	0
2050	2018	Sep.	Sep. 2018	N1	C1	With Crabs	2	N1C1	5.8	79.6	6	24.3	2.5	33	6.7	0
2051	2018	Sep.	Sep. 2018	N1	C1	With Crabs	2	N1C1	4.89	68.7	6	26.8	2.9	67	5.4	0
2052	2018	Sep.	Sep. 2018	N1	C1	With Crabs	2	N1C1	4.71	95.4	13	18.6	2.3	38	6.4	7.2
2053	2018	Sep.	Sep. 2018	N1	C1	With Crabs	2	N1C1	5.39	68.5	4	11.2	1.9	75	5.1	0
2054	2018	Sep.	Sep. 2018	N1	C1	With Crabs	2	N1C1	5.64	112.2	16	23.2	3.5	69	6.6	9.2
2055	2018	Sep.	Sep. 2018	N1	C1	With Crabs	2	N1C1	5.64	90.3	10	20.7	2.8	20	4.6	0
2056	2018	Sep.	Sep. 2018	N1	C1	With Crabs	2	N1C1	5.34	82.7	12	18.8	2.1	58	4.7	0
2057	2018	Sep.	Sep. 2018	N1	C1	With Crabs	2	N1C1	5.06	31.3	0	0	0	100	6.9	0
2058	2018	Sep.	Sep. 2018	N1	C2	Without Crabs	2	N1C2	4.68	79.8	12	19.4	2.8	0	4.1	0
[truncated: 4,410 more rows]

## Sheet: total biomass
year	nitrogen	crab	crab_trt	rep	trt	plot	total_biomass	biomass_measured
2018	N0	C0	With Crabs	1	N0C0	N0C1-1	54.39	NA
2018	N0	C0	With Crabs	2	N0C0	N0C1-2	151	NA
2018	N0	C0	With Crabs	3	N0C0	N0C1-3	112.29	NA
2018	N0	C0	With Crabs	4	N0C0	N0C1-4	85.71	NA
2018	N0	C0	With Crabs	5	N0C0	N0C1-5	65.79	NA
2018	N0	C1	With Crabs_process	1	N0C1	N0C2-1	149.09	NA
2018	N0	C1	With Crabs_process	2	N0C1	N0C2-2	92.72	NA
2018	N0	C1	With Crabs_process	3	N0C1	N0C2-3	75.25	NA
2018	N0	C1	With Crabs_process	4	N0C1	N0C2-4	207.76	NA
2018	N0	C1	With Crabs_process	5	N0C1	N0C2-5	191.66	NA
2018	N0	C2	Without Crabs	1	N0C2	N0C3-1	154.09	NA
2018	N0	C2	Without Crabs	2	N0C2	N0C3-2	191.51	NA
2018	N0	C2	Without Crabs	3	N0C2	N0C3-3	112.94	NA
2018	N0	C2	Without Crabs	4	N0C2	N0C3-4	222.07	NA
2018	N0	C2	Without Crabs	5	N0C2	N0C3-5	141.87	NA
2018	N1	C0	With Crabs	1	N1C0	N1C1-1	180.42	NA
2018	N1	C0	With Crabs	2	N1C0	N1C1-2	125.96	NA
2018	N1	C0	With Crabs	3	N1C0	N1C1-3	166.91	NA
2018	N1	C0	With Crabs	4	N1C0	N1C1-4	88.2	NA
2018	N1	C0	With Crabs	5	N1C0	N1C1-5	78.64	NA
2018	N1	C1	With Crabs_process	1	N1C1	N1C2-1	75.82	NA
2018	N1	C1	With Crabs_process	2	N1C1	N1C2-2	43.94	NA
2018	N1	C1	With Crabs_process	3	N1C1	N1C2-3	112.6	NA
2018	N1	C1	With Crabs_process	4	N1C1	N1C2-4	132.39	NA
2018	N1	C1	With Crabs_process	5	N1C1	N1C2-5	81.52	NA
2018	N1	C2	Without Crabs	1	N1C2	N1C3-1	177.34	NA
2018	N1	C2	Without Crabs	2	N1C2	N1C3-2	100.96	NA
2018	N1	C2	Without Crabs	3	N1C2	N1C3-3	142.37	NA
2018	N1	C2	Without Crabs	4	N1C2	N1C3-4	217.4	NA
2018	N1	C2	Without Crabs	5	N1C2	N1C3-5	138.09	NA
2019	N0	C0	With Crabs	1	N0C0	N0C1-1	13.49	NA
2019	N0	C0	With Crabs	2	N0C0	N0C1-2	20.6	NA
2019	N0	C0	With Crabs	3	N0C0	N0C1-3	16.13	NA
2019	N0	C0	With Crabs	4	N0C0	N0C1-4	12.41	NA
2019	N0	C0	With Crabs	5	N0C0	N0C1-5	11.93	NA
2019	N0	C1	With Crabs_process	1	N0C1	N0C2-1	51.11	NA
2019	N0	C1	With Crabs_process	2	N0C1	N0C2-2	14.85	NA
2019	N0	C1	With Crabs_process	3	N0C1	N0C2-3	41.66	NA
2019	N0	C1	With Crabs_process	4	N0C1	N0C2-4	43.52	NA
2019	N0	C1	With Crabs_process	5	N0C1	N0C2-5	43.59	NA
2019	N0	C2	Without Crabs	1	N0C2	N0C3-1	142.85	NA
2019	N0	C2	Without Crabs	2	N0C2	N0C3-2	187.73	NA
2019	N0	C2	Without Crabs	3	N0C2	N0C3-3	102.74	NA
2019	N0	C2	Without Crabs	4	N0C2	N0C3-4	206.51	NA
2019	N0	C2	Without Crabs	5	N0C2	N0C3-5	127.37	NA
2019	N1	C0	With Crabs	1	N1C0	N1C1-1	41.96	NA
2019	N1	C0	With Crabs	2	N1C0	N1C1-2	45.89	NA
2019	N1	C0	With Crabs	3	N1C0	N1C1-3	58.22	NA
2019	N1	C0	With Crabs	4	N1C0	N1C1-4	11.12	NA
2019	N1	C0	With Crabs	5	N1C0	N1C1-5	14.06	NA
2019	N1	C1	With Crabs_process	1	N1C1	N1C2-1	24.45	NA
2019	N1	C1	With Crabs_process	2	N1C1	N1C2-2	3.86	NA
2019	N1	C1	With Crabs_process	3	N1C1	N1C2-3	3.86	NA
2019	N1	C1	With Crabs_process	4	N1C1	N1C2-4	55.91	NA
2019	N1	C1	With Crabs_process	5	N1C1	N1C2-5	13.71	NA
2019	N1	C2	Without Crabs	1	N1C2	N1C3-1	91.23	NA
2019	N1	C2	Without Crabs	2	N1C2	N1C3-2	72.76	NA
2019	N1	C2	Without Crabs	3	N1C2	N1C3-3	99.45	NA
2019	N1	C2	Without Crabs	4	N1C2	N1C3-4	240.82	NA
2019	N1	C2	Without Crabs	5	N1C2	N1C3-5	157.46	NA
2020	N0	C0	With Crabs	1	N0C0	N0C1-1	16.6745	14.16
2020	N0	C0	With Crabs	2	N0C0	N0C1-2	6.386	8.44
2020	N0	C0	With Crabs	3	N0C0	N0C1-3	0	0
2020	N0	C0	With Crabs	4	N0C0	N0C1-4	0	0
2020	N0	C0	With Crabs	5	N0C0	N0C1-5	14.1155	16.23
2020	N0	C1	With Crabs_process	1	N0C1	N0C2-1	23.3505	38.79
2020	N0	C1	With Crabs_process	2	N0C1	N0C2-2	18.461	18.23
2020	N0	C1	With Crabs_process	3	N0C1	N0C2-3	14.872	27.61
2020	N0	C1	With Crabs_process	4	N0C1	N0C2-4	31.6595	22.12
2020	N0	C1	With Crabs_process	5	N0C1	N0C2-5	4.417	2.77
2020	N0	C2	Without Crabs	1	N0C2	N0C3-1	306.636	211
2020	N0	C2	Without Crabs	2	N0C2	N0C3-2	354.817	239.43
2020	N0	C2	Without Crabs	3	N0C2	N0C3-3	177.388	127.69
2020	N0	C2	Without Crabs	4	N0C2	N0C3-4	379.29	277.03
2020	N0	C2	Without Crabs	5	N0C2	N0C3-5	451.091	250.15
2020	N1	C0	With Crabs	1	N1C0	N1C1-1	0	0
2020	N1	C0	With Crabs	2	N1C0	N1C1-2	29.3781	34.75
2020	N1	C0	With Crabs	3	N1C0	N1C1-3	48.179	27.53
2020	N1	C0	With Crabs	4	N1C0	N1C1-4	3.253	3.51
2020	N1	C0	With Crabs	5	N1C0	N1C1-5	22.242	18.53
2020	N1	C1	With Crabs_process	1	N1C1	N1C2-1	0	0
2020	N1	C1	With Crabs_process	2	N1C1	N1C2-2	0	0
2020	N1	C1	With Crabs_process	3	N1C1	N1C2-3	9.4945	6.73
2020	N1	C1	With Crabs_process	4	N1C1	N1C2-4	0	0
2020	N1	C1	With Crabs_process	5	N1C1	N1C2-5	0	0
2020	N1	C2	Without Crabs	1	N1C2	N1C3-1	338.39	227.61
2020	N1	C2	Without Crabs	2	N1C2	N1C3-2	214.33	147.99
2020	N1	C2	Without Crabs	3	N1C2	N1C3-3	406.908	247.03
2020	N1	C2	Without Crabs	4	N1C2	N1C3-4	511.748	335.1
2020	N1	C2	Without Crabs	5	N1C2	N1C3-5	400.447	243.58
